# Supplementary material for: Reference values of brachial-ankle pulse wave velocity according to age and blood pressure in a central Asia population
Source: PLoS One. 2017 Apr 12;12(4):e0171737. doi: 10.1371/journal.pone.0171737 (PMC5389792; doi:10.1371/journal.pone.0171737)
Supplement: S1 Table — Complementary information on raw data. (XLSX) [file pone.0171737.s001.xlsx]

## Sheet: Sheet1
sex	age	age group	smoke	BMI	SBP	DBP	BP group	PWV left	PWV right	pwv mean	glucose	Diabetes	TG	TC	HDL	LDL	pwv mean	BP group(new)
2	82	5	1	19.6311	166	76	2	1904	1943	1923.5	4.7	0	1.07	3.55	1.51	2.09	1923.5	2
2	75	5	1	29.1016	179	76	2	2040	1877	1958.5	4.69	0	0.7	1.85	1.29	2.45	1958.5	2
2	74	4	1		107	60	1	1265	1275	1270	4.5	0	1.36	4.93	1.41	3.02	1270	1
1	72	4	2	27.6817	131	74	1	1402	1303	1352.5	4.7	0	1.8	3.31	1.87	3.76	1352.5	1
2	58	3	1	25.6369	118	85	1	1357	1347	1352					1.59	2.46	1352	1
2	58	3	1	20.1878	183	114	2	1363	1478	1420.5	7.24	1	1.94	4.71	1.18	4.11	1420.5	2
1	71	4	2	18.8272	143	104	2	1349	1364	1356.5	10.9	1	4.88	5.45	0.5	2.42	1356.5	2
2	66	4	1	27.9495	151	115	2	1594	1580	1587	5.2	0	2.85	3.17	1.04	1.63	1587	2
1	63	3	2	27.3892	139	113	2	1377	1382	1379.5	7.6	1	4.28	5.71	1.2	1.93	1379.5	2
1	70	4	2	29.4029	147	113	2	1638	1165	1401.5	5.8	0	1.31	5.54	1.45	2.63	1401.5	2
1	78	5	2	21.7993	114	63	1	1443	1543	1493	5.3	0	2.35	4.37	0.87	2.52	1493	1
1	76	5	1	20.4382	124	104	2	1727	1681	1704	4.7	0	1.12	5.64	1.13	3.82	1704	2
1	56	3	2	25.8264	115	77	1	1371	1426	1398.5	5.8	0	1.77	5.03	0.52	3.13	1398.5	1
2	69	4	2	30.2618	161	88	2	1693	1589	1641	5.4	0	1.41	4.44	1.46	2.3	1641	2
2	70	4	1	29.1363	177	88	2	1920	2017	1968.5	9.34	1	4.34	5.45	1.47	1.74	1968.5	2
1	60	3	2	21.2585	120	73	1	1547	1558	1552.5	8.03	1	1.8	4.47	0.81	1.99	1552.5	1
1	73	4	2	23.9995	138	80	1	1894	1745	1819.5	5.58	0	0.94	5.36	1	3.37	1819.5	1
2	74	4	1	22.6409	148	80	2	1706	1724	1715	5.24	0	0.33	4.33	0.83	2.93	1715	2
1	75	5	1	25							4.61	0	0.46	3.91	0.89	1.31
1	68	4	2	25.4581	134	74	1	1674	1575	1624.5					2.1	2.37	1624.5	1
1	74	4	2	24.974	182	111	2	2214	2201	2207.5	5.13	0	0.88	4.44	1.76	3.22	2207.5	2
1	72	4	2	21.4844	149	86	2	1797	1733	1765	5.55	0	0.51	3.19	1.97	2.97	1765	2
2	78	5	1	24.3496	144	72	2	1629	1675	1652	5	0	0.49	2.96	0.88	2.81	1652	2
1	72	4	1	31.1419	176	84	2	2338	2299	2318.5	9.39	1	1.57	5.92	0.8	3.81	2318.5	2
1	79	5	2	24.2188	149	83	2	2005	2057	2031	5.86	0	2.48	4.55	1.25	3.27	2031	2
2	58	3	1	22.2222	102	70	1	1432	1387	1409.5	5.02	0	1.22	5.64	0.86	4.48	1409.5	1
2	56	3	1	31.6443	139	94	2	1333	1417	1375	5.7	0	3.44	3.95	0.33	3.42	1375	2
2	68	4	1	26.5754	194	101	2	2373	2146	2259.5	5.3	0	1.39	4.28	0.82	0.67	2259.5	2
2	69	4	1	26.0262	153	79	2	1621	1466	1543.5	4.91	0	0.66	4.01	1.53	2.23	1543.5	2
1	76	5	2	27.1416	133	81	1	2736	2452	2594	4.71	0	1.02	5.2	0.8	1.98	2594	1
1	67	4	2	23.03	133	91	1	2389	2192	2290.5	6.77	0	0.78	3.47	1.27	2.54	2290.5	1
2	73	4	1	22.6409	153	80	2	2361	2435	2398	7.26	1	0.96	4.14	1.18	4.52	2398	2
1	76	5	2	24.2382	136	94	2	1671	1602	1636.5	5.1	0	0.62	4.8	1.18	4.09	1636.5	2
1	72	4	2	27.6361	160	81	2	2055	1932	1993.5	4.96	0	1.7	3.23	1.72	2.42	1993.5	2
1	63	3	1	28.6851	170	95	2	1807	1822	1814.5	4.74	0	0.99	3.17	1.14	2.28	1814.5	2
2	70	4	1	29.0861	172	99	2	2487	2461	2474	5.07	0	0.82	4.07	0.65	1.63	2474	2
1	73	4	2	25.0399	125	68	1	1284	1258	1271	5	0	0.57	3.59	1.32	3.9	1271	1
2	68	4	1	29.3333	166	81	2	1151	1201	1176	5.07	0	1.39	6.41	1.18	2.75	1176	2
2	59	3	1	25	125	104	2	1404	1456	1430	4.87	0	1.03	4.35	0.99	2.41	1430	2
2	69	4	1	26.7094	165	119	2	1512	1771	1641.5	4.92	0	0.74	7.2	1.42	3.35	1641.5	2
1	72	4	2	28.6288	154	114	2	1833	2104	1968.5	6.81	0	2.24	6.26	0.81	2.53	1968.5	2
1	75	5	2	28.0404	119	97	2	1828	1874	1851	5.6	0	1.07	5.69	1.02	3.04	1851	2
2	71	4	1	28.1519	147	109	2	1791	1799	1795	6.96	1	3.83	7.87	1.03	3.46	1795	2
1	72	4	1	26.7299	166	125	2	2206	2114	2160	5.05	0	1.42	4.91	1.02	2.65	2160	2
2	75	5	1	30.1315	165	122	2	2149	2198	2173.5	4.17	0	0.72	1.53	2.44	5.03	2173.5	2
2	69	4	1	25.8618	130	96	2	1613	1692	1652.5	3.95	0	0.9	2.78	1.76	4.49	1652.5	2
2	72	4	1	22.7395	144	105	2	1814	1802	1808	4.94	0	0.55	1.92	1	1.66	1808	2
1	75	5	2	21.9363	132	108	2	1744	1708	1726	3.49	0	0.41	1.29	1.24	2.52	1726	2
2	62	3	1	25.3906	106	84	1	1322	1293	1307.5	3.47	0	0.94	2.34	1.92	2.18	1307.5	1
2	52	2	1	33.4439	132	108	2	1382	1405	1393.5	4.13	0	1.36	4.67	1.58	2.6	1393.5	2
1	68	4	1	29.3252	173	132	2	2078	2166	2122	4.44	0	1.52	5.91	1.33	3.94	2122	2
1	73	4	2	21.4876	138	107	2	1889	1861	1875	3.21	0	0.69	4.41	1.26	2.91	1875	2
2	80	5	2	28.5685	110	88	1	2103	2131	2117	6.72	0	1.47	3.46	1.1	2.53	2117	1
2	71	4	2	29.903	156	118	2	2117	2074	2095.5	4.35	0	1.31	5.48	1.39	2.8	2095.5	2
2	54	2	1	22.4323	150	127	2	1756	1746	1751	7.65	1	1.59	4.34	1.12	2.32	1751	2
1	71	4	1	25.5843	130	108	2	1719	1795	1757	5.08	0	1.85	5.26	0.41	3.02	1757	2
2	47	2	1	24.3865	120	89	1	1185	1153	1169	4.43	0	0.69	4.05	1.95	5.33	1169	1
2	69	4	1	30.4981	157	116	2	1802	1716	1759	4.7	0	1.4	5.16	1.32	3.08	1759	2
1	70	4	1	21.3226	130	106	2	1273	1248	1260.5	4.52	0	1.48	5.18	0.77	2.56	1260.5	2
2	68	4	1	30.4981	149	116	2	1981	2084	2032.5	4.67	0	1.08	1	0.86	2.53	2032.5	2
2	59	3	1	25.5661	158	116	2	1816	1759	1787.5	5.21	0	0.65	5.49			1787.5	2
2	69	4	1	22.49	143	106	2	1784	1839	1811.5	4.39	0	2.7	5.46	1.57	2.53	1811.5	2
1	72	4	1	26.944	150	115	2	1769	1662	1715.5	4.11	0	0.88	4.01	1.58	2.4	1715.5	2
1	78	5	1	27.9007	130	96	2	2770	2216	2493	4.54	0	1.04	5.18	1.33	3.57	2493	2
2	67	4	1	21.6659	138	106	2	1770	1658	1714	4.57	0	0.75	5.21			1714	2
2	73	4	1	25.8876	130	94	2	1885	1755	1820	3.66	0	1.65	5.52	1.47	2.3	1820	2
2	66	4	1	23.3377	158	124	2	2622	2628	2625	4.84	0	1.5	4.8	3.34	2.85	2625	2
1	62	3	2	24.8016	148	122	2	2226	2200	2213	4.41	0	1.57	5.17	0.85	3.06	2213	2
2	72	4	2	33.3465	140	104	2	1574	1629	1601.5	6.94	1	4.4	5.88	1.54	2.59	1601.5	2
2	67	4	1	24.3496	132	103	2	1845	1714	1779.5	5.12	0	0.95	3.67	1.64	2.51	1779.5	2
1	60	3	2	23.0469	152	113	2	1419	1411	1415	4.55	0	1.14	7.03	0.83	3.53	1415	2
2	83	5	1	28.2821	127	66	1	1894	1861	1877.5	3.98	0	1.32	5.26	1.01	1.66	1877.5	1
1	59	3	2	31.2488	120	88	1	1537	1347	1442	5.06	0	1.68	7.02	1.6	3.9	1442	1
2	65	4	1	25.8166	138	80	1	1663	1629	1646	4.96	0	2.6	5.63	1.06	3.11	1646	1
1	72	4	2	22.806	160	99	2	2699	2663	2681	4.19	0	0.74	5.36	0.99	2.88	2681	2
1	70	4	1	26.6667	163	107	2	1865	2087	1976	4.17	0	0.76	4.84	0.5	1.38	1976	2
1	73	4	2	26.7759	161	84	2	2216	2147	2181.5	13.57	1	0.77	4.62	1.36	3.31	2181.5	2
2	65	4	2	24.3496	131	78	1	1681	1847	1764	4.05	0	1.58	5.22	1.02	3.92	1764	1
1	72	4	2	24.281	120	71	1	1440	1322	1381	3.72	0	1.22	5.34	1.35	2.67	1381	1
1	76	5	2	27.7634	121	71	1	1273	1232	1252.5	4.39	0	0.9	5.01	0.85	3.85	1252.5	1
2	54	2	1	26.8386	137	85	1	1631	1601	1616	3.99	0	0.64	6.31	1.5	4.54	1616	1
2	76	5	2	21.3593	134	73	1	2045	1965	2005	3.27	0	0.74	3.73	0.95	2.21	2005	1
2	68	4	1	23.6128	161	85	2	2595	2308	2451.5	5.31	0	3.35	4.71	1.83	2.82	2451.5	2
1	60	3	2	25.0995	130	80	1	1491	1509	1500	4.54	0	0.51	4.22	1.43	3.64	1500	1
1	77	5	1	24.1288	163	87	2	2398	2250	2324	4.7	0	0.97	3.77	1.47	3.07	2324	2
2	59	3	1	22.9591	167	102	2	2126	1945	2035.5	8.46	1	1.13	3.47	1.66	2.22	2035.5	2
2	65	4	1	25.0657	132	88	1	1603	1689	1646	3.95	0	2.68	5.46	1.6	4.19	1646	1
2	77	5	1	25.1532	164	94	2	1780	1676	1728	3.87	0	0.74	5.48	1.35	2.34	1728	2
2	78	5	1	17.9817	189	98	2	2447	2346	2396.5	5.03	0	0.91	5.9	1.48	3.35	2396.5	2
2	68	4	1	23.7954	147	76	2	2145	2111	2128	4.29	0	1.2	5.12	0.61	2.76	2128	2
2	64	3	1	21.6311	99	63	1	1355	1316	1335.5	5.09	0	0.53	6.27	1.2	1.88	1335.5	1
2	69	4	1	26.6389	156	80	2	1964	1971	1967.5	5.48	0	1.72	6.92	0.52	3.73	1967.5	2
2	57	3	1	22.5466	147	86	2	1871	1828	1849.5	4.26	0	1.78	5.96	1.62	1.59	1849.5	2
2	48	2	1	32.4467	131	85	1	1562	1562	1562	4.67	0	2.08	6.14	1.33	3.21	1562	1
2	67	4	1	28.1625	139	78	1	1293	1270	1281.5	4.86	0	2.26	5.78	1.5	2.3	1281.5	1
2	71	4	1	27.8293	123	65	1	2130	2179	2154.5	3.8	0	1.41	5.68	1.35	2.2	2154.5	1
2	70	4	2	23.5304	159	93	2	2305	2012	2158.5	4.57	0	0.86	6.13	0.86	1.73	2158.5	2
2	58	3	1	26.986	183	98	2	2052	2062	2057	8.1	1	1.52	7.02	0.93	2.71	2057	2
1	75	5	2	22.5827	109	85	1	2239	2357	2298	7.32	1	0.82	3.88	1.48	2.6	2298	1
2	71	4	2	25.9645	143	81	2	2590	2461	2525.5	5.58	0	1.77	4.54	0.84	2.75	2525.5	2
2	69	4	1	29.903	143	81	2	1768	1689	1728.5	6.32	0	1.12	4.96	1.06	2.6	1728.5	2
2	64	3	1	25.9645	170	91	2	2167	1971	2069	6.86	0	1.96	6.8	0.85	3.55	2069	2
1	71	4	2	24.0055	117	73	1	1567	1517	1542	4.55	0	1.11	4.33	2.26	4.65	1542	1
2	72	4	1	28.3039	153	85	2	1970	2052	2011	7.36	1	4	4.32			2011	2
1	77	5	1	31.8047	128	73	1	1665	1464	1564.5	5.4	0	2.02	3.93	1.82	3.34	1564.5	1
2	70	4	1	35.5556	152	82	2	1886	1764	1825	5.4	0	2.39	6.28	1.05	3.52	1825	2
1	61	3	2	22.8625	138	83	1	1493	1487	1490	11.7	1	1.4	3.94	0.83	1.05	1490	1
1	74	4	1	30.4438	122	72	1	2044	2073	2058.5	6.7	0	3.67	3.76	1.15	4.47	2058.5	1
1	59	3	2	24.539	146	82	2	1834	1764	1799	5.9	0	1.85	5.16	1.52	3.39	1799	2
1	83	5	1	18.1955	129	60	1	1864	1962	1913	5.5	0	1.58	4.33	0.68	1.22	1913	1
2	73	4	1	19.3962	123	67	1	1821	1828	1824.5	5.2	0	1.12	4.52	2.83	2.81	1824.5	1
2	65	4	1	28.3987	153	77	2	1862	1831	1846.5	4.9	0	2.11	5.67	1.27	3.46	1846.5	2
2	52	2	1	24.3496	138	84	1	2001	2079	2040	17	1	1.63	6.01	0.71	3.28	2040	1
1	70	4	1	26.6389	101	65	1	1545	1584	1564.5	4.3	0	1.35	4.51	0.97	3.26	1564.5	1
2	58	3	1	30.0433	155	86	2	1724	1622	1673	4.8	0	1.01	3.94	1.54	3.7	1673	2
2	70	4	1	15.2714	138	71	1	1244	1651	1447.5	3.8	0	1.17	4.69	0.52	1.5	1447.5	1
2	77	5	2	23.939	141	71	1	1876	1574	1725	5.2	0	1.38	4.33			1725	1
2	63	3	1	21.6441	121	72	1	1493	1431	1462	5.3	0	1.02	4.91	1.02	3.4	1462	1
2	65	4	2	28.6048	139	87	1	1567	1760	1663.5	4.6	0	1.11	5.79	1.9	2.64	1663.5	1
2	54	2	1	24.0346	110	63	1	1247	1240	1243.5	5.3	0	1.73	4.28	1.05	3.32	1243.5	1
1	51	2	1	25.462	123	80	1	1427	1358	1392.5	4.2	0	1.14	4.84	1.53	1.89	1392.5	1
2	72	4	1	23.7118	157	83	2	2308	2173	2240.5	6.5	0	2.9	4.94	1.47	3.22	2240.5	2
1	75	5	2	33.91	137	62	1	2194	2124	2159	7.9	1	3.84	4.68	1.62	3.31	2159	1
1	62	3	2	27.7778	146	76	2	1730	1767	1748.5	4.8	0	3.6	3.3	0.98	3.49	1748.5	2
1	71	4	1	22.231	172	90	2	2005	2125	2065	6.2	0	4.21	7	1.63	2.82	2065	2
1	79	5	1	25.711	153	83	2	1805	1898	1851.5	7.4	1	1.14	3.9	1.03	2.73	1851.5	2
2	54	2	1	24.7475	111	89	1	1189	1172	1180.5					1.08	3.28	1180.5	1
1	38	1	1	26.1066	128	85	1	1449	1478	1463.5	6.2	0	12.92	5.74	0.52	1.82	1463.5	1
2	60	3	1	24.8358	135	79	1	1559	1514	1536.5	5.8	0	1.71	6.53	1.02	1.66	1536.5	1
1	76	5	1	27.0993	114	42	1	1835	1827	1831	7.4	1	1.18	3.44	1.41	2.41	1831	1
2	66	4	1	26.9127	163	93	2	2083	2026	2054.5	4.6	0	1.74	4.56	0.67	2.88	2054.5	2
2	68	4	1	31.6118	168	99	2	2259	2207	2233	5.2	0	1.83	4.78	1.82	2.58	2233	2
1	73	4	2	26.9531	152	86	2	2174	2243	2208.5	5.1	0	1.74	5.03	1.05	3.14	2208.5	2
2	76	5	1	23.4952	156	82	2	2417	2382	2399.5	6.7	0	1.98	4.26	1.49	4.9	2399.5	2
2	67	4	1	26.4381	165	89	2	1749	2121	1935	7.7	1	1.76	4.22	0.52	1.01	1935	2
2	73	4	1	23.4221	151	88	2	2638	2521	2579.5	5.9	0	1.21	6.21	0.65	1.66	2579.5	2
2	65	4	1	28.959	136	77	1	1632	1748	1690	6.4	0	4.02	5.81	1.35	2.25	1690	1
1	63	3	2	19.1306	139	73	1	1900	1918	1909	4.7	0	1.3	5.1	0.97	1.39	1909	1
1	76	5	2	26.7229	165	95	2	1848	1990	1919	5.7	0	2	5.25	0.91	2.41	1919	2
2	70	4	1	24.4561	167	78	2	1867	2001	1934	11.4	1	1.42	5	0.92	2.29	1934	2
2	73	4	1	26.1427	154	81	2	2335	2087	2211	3.7	0	1.2	5.13	0.56	2.18	2211	2
1	70	4	2	22.8625	119	73	1	1522	1491	1506.5	4.7	0	1.23	3.88	0.92	2.57	1506.5	1
1	70	4	2	26.9896	152	82	2	1939	1794	1866.5	7.9	1	1.01	2.69	2.06	3.22	1866.5	2
1	53	2	2	25.3934	205	125	2	1868	1932	1900	4.6	0	1.15	4.98	1.38	2.79	1900	2
1	63	3	1	23.7741	123	83	1	1781	1709	1745	5.3	0	2.31	5.06	1.1	2.81	1745	1
1	70	4	1	23.4333	170	102	2	2279	2309	2294	7	1	1.12	4.78	0.62	2.86	2294	2
2	71	4	1	32.8731	178	96	2	1673	1540	1606.5	5.1	0	2.05	4.58	1.21	2.92	1606.5	2
1	67	4	2	23.833	126	77	1	2180	2343	2261.5	4.7	0	2.08	4.6	1.42	2.4	2261.5	1
2	72	4	1	27.1816	155	93	2	2112	2005	2058.5	3.63	0	2.96	3.67	1.17	3.3	2058.5	2
1	66	4	2	23.2434	140	88	1	1542	1471	1506.5	5.4	0	1.16	4.5	0.68	2.71	1506.5	1
1	74	4	2	28.8761	156	89	2	1953	2046	1999.5	4.86	0	1.98	4.48	2.18	3.03	1999.5	2
2	58	3	1	24.3496	135	84	1	1588	1574	1581	7.86	1	1.65	4.57	0.6	2.71	1581	1
2	77	5	1	35.1848	167	97	2	1708	1610	1659	8.2	1	1.04	3.98	1.24	3.26	1659	2
1	43	1	1	24.0891	131	73	1	1294	1334	1314	4.98	0	1	4.4	1.16	3.03	1314	1
1	53	2	2	25.0607	121	74	1	1372	1398	1385	4.45	0	0.89	2.89	0.72	3.09	1385	1
1	71	4	2	23.7228	141	63	1	2146	2137	2141.5	6.63	0	0.48	4.05	1.29	2.82	2141.5	1
1	83	5	2	31.6263	157	83	2	2132	2163	2147.5	5.42	0	1.92	4.56	1.18	3.01	2147.5	2
1	86	5	2	28.8044	132	67	1	2116	2200	2158	4.6	0	2	4.73	1.4	4.3	2158	1
1	73	4	2	26.8544	145	84	2	2117	2069	2093	8.4	1	2.13	5.71	1.85	1.88	2093	2
2	63	3	1	25.6312	137	83	1	1820	1847	1833.5	4.8	0	1.88	4.92	1.54	2.73	1833.5	1
1	74	4	1	22.6659	158	85	2	1770	1724	1747	4	0	1.76	4.16	1.17	2.14	1747	2
2	79	5	1	24.4561	159	82	2	2590	2408	2499	6.3	0	1.64	4.82	0.95	2.56	2499	2
1	87	5	2	26.2985	152	87	2	2311	1982	2146.5	5.4	0	0.83	3.18	0.99	4.45	2146.5	2
1	80	5	1	25.3906	144	84	2	1509	1389	1449	4	0	1.44	5.02	0.91	2.57	1449	2
2	75	5	1	31.0797	130	90	1				4.7	0	3.35	3.73	0.97	3.16		1
2	83	5	1	27.9707	130	78	1	1720	1653	1686.5	5.2	0	2.07	5.84	0.92	2.54	1686.5	1
2	78	5	1	23.3726	128	66	1	1503	1640	1571.5	5.6	0	1.1	4.35	1.42	2.48	1571.5	1
1	81	5	1	34.1598	162	83	2	2943	2917	2930	11.9	1	2.27	4.58	1.44	3.46	2930	2
1	84	5	1	26.0375	167	77	2	2128	2049	2088.5	4.8	0	1.71	5.43	0.58	3.31	2088.5	2
1	78	5	2	22.6562	132	88	1	2797	2668	2732.5	5.2	0	1.13	4.61	0.73	3.19	2732.5	1
2	79	5	1	22.9874	123	65	1	2351	2308	2329.5	6.1	0	0.95	5.43	1.93	3.42	2329.5	1
2	83	5	1	19.4771	146	58	2	1515	1576	1545.5	3.9	0	0.87	4.23	1.74	2.66	1545.5	2
2	82	5	1	31.9009	146	76	2	2440	2591	2515.5	6.1	0	1.76	3.64	0.75	2.3	2515.5	2
2	78	5	1	21.4109	161	80	2	2251	2171	2211	3.9	0	1.44	5.31	1.46	2.34	2211	2
1	70	4	2	28.0277	148	84	2	1518	1539	1528.5	5.6	0	1.73	3.54			1528.5	2
2	83	5	1	24.9896	146	85	2	2415	1992	2203.5	4.9	0	4.77	5.36	0.8	2.01	2203.5	2
1	81	5	2	17.9982	149	85	2	1551	1695	1623	4.1	0	1.39	4.7	0.77	2.86	1623	2
1	82	5	1	22.5896	145	94	2	2619	2140	2379.5	5.6	0	2.17	4.62	1.3	3.32	2379.5	2
2	79	5	1	25.3902	147	71	2	2052	1908	1980	4.9	0	1.59	5.28	2.51	2.77	1980	2
2	75	5	1	29.7211	131	80	1	1865	1901	1883	4.8	0	0.87	4.61	1.02	2.79	1883	1
1	85	5	1	22.4059	133	76	1	1851	1851	1851	8.2	1	0.94	5.26	1.17	2.68	1851	1
1	77	5	2	33.2265	146	87	2	1717	1843	1780	5.6	0	1.44	3.62	1.4	2.37	1780	2
1	83	5	2	26.9896	125	80	1	1759	1723	1741	4.2	0	1.28	3.39	0.78		1741	1
1	82	5	1	22.4273	110	57	1	1592	2170	1881	8.7	1	1.27	3.56	0.72	2.32	1881	1
2	72	4	1	26.1012	139	74	1	1583	1558	1570.5	4.9	0	1.5	4.89	0.47	0.92	1570.5	1
2	83	5	1	25.6837	151	88	2	2535	2502	2518.5	4.5	0	1.26	4.46	0.72	1.86	2518.5	2
1	82	5	2	27.5482	151	83	2	1928	1805	1866.5	6.6	0	1.91	6.2	1.16	3.49	1866.5	2
1	70	4	1	28.0863	192	105	2	1754	1802	1778	4	0	2.65	4.06	1.05	3.6	1778	2
2	75	5	1	27.4762	150	78	2	2477	2211	2344	4.2	0	1.38	4.44	0.93	2	2344	2
1	76	5	2	29.0533	127	72	1	1865	1908	1886.5	4.3	0	0.96	5.02	1.34	3.79	1886.5	1
1	81	5	2	19.736	125	61	1	1721	1639	1680	12.1	1	1.03	4.94	1.38	3.36	1680	1
2	75	5	1	23.74	177	95	2	2280	2323	2301.5	4.7	0	2.28	6.09	1.09	1.82	2301.5	2
1	65	4	2	28.6501	158	101	2	2031	1872	1951.5	6.6	0	2.39	6.07	1.61	2.42	1951.5	2
1	72	4	2	26.8274	163	87	2	1996	1993	1994.5	5.1	0	3.07	5.76	2.19	2.03	1994.5	2
2	77	5	1	30.2222	175	87	2	1299	1973	1636	6.7	0	1.67	4.47	1.38	3.47	1636	2
2	72	4	1	28.2284	167	99	2	2304	2174	2239	4.8	0	3.58	5.44	1.32	3.31	2239	2
1	74	4	2	17.898	126	75	1	1683	1593	1638	4.4	0	1.56	4.86	0.85	3.15	1638	1
2	71	4	1	23.9682	158	88	2	2120	2089	2104.5	5.4	0	1.92	6.41	1.22	4.88	2104.5	2
1	88	5	2	27.0051	150	85	2	1915	1845	1880	4.9	0	2.75	5.79	0.72	2.34	1880	2
2	72	4	1	22.8928	132	70	1	1452	1385	1418.5	4.57	0	1.12	2.39	1.45	4.66	1418.5	1
1	78	5	1	23.0469	141	81	1	1797	1949	1873	5.52	0	2.18	3.93	1.19	1.83	1873	1
2	71	4	1	24.3232	124	70	1	1683	1637	1660	4.58	0	2.65	6.96	1.89	2.97	1660	1
2	73	4	1	29.6665	181	90	2	1849	1919	1884	4.43	0	1.02	2.5	1.31	4.07	1884	2
2	72	4	1	21.3675	133	81	1	1788	1785	1786.5	4.09	0	1.59	5.88	0.64	0.66	1786.5	1
2	65	4	1	24.9989	157	85	2	1733	1664	1698.5	6.22	0	1.9	4.1	1.2	3.91	1698.5	2
1	71	4	1	23.7954	133	70	1	1496	1446	1471	4.01	0	0.93	2.78	2	4.14	1471	1
2	72	4	1	26.2985	135	70	1	1470	1398	1434	4.31	0	1.53	2.04			1434	1
2	71	4	1	15.8222	160	80	2	1821	1801	1811	5.24	0	0.89	4.75	1.51	2.51	1811	2
1	83	5	1	23.4236	134	75	1	2174	2120	2147	13.68	1	1.98	2.69	0.77	2.37	2147	1
1	80	5	1	28.0404	205	116	2	1841	1928	1884.5	4.51	0	0.69	3.33			1884.5	2
1	69	4	2	25.1808	134	81	1	1623	1576	1599.5	4.92	0	1.24	4.72	0.95	2.95	1599.5	1
1	71	4	1	26.4463	149	80	2	1944	1889	1916.5	3.42	0	1.27	3.8	1.25	2.23	1916.5	2
1	80	5	1	26.2596	176	88	2	1194	2355	1774.5	4.65	0	2.75	5.33	1.19	2.94	1774.5	2
1	68	4	2	25.9107	124	78	1	1533	1490	1511.5	4.36	0	1.11	5.32	1.08	2.64	1511.5	1
1	67	4	2	22.3094	135	79	1	1900	1853	1876.5	4.2	0	1.24	5.11	0.61	1.94	1876.5	1
1	73	4	1	24.677	113	72	1	1139	1194	1166.5	3.96	0	0.89	3.84	1.7	3.42	1166.5	1
2	68	4	1	27.0993	141	90	1	1589	1569	1579	4.05	0	0.9	5.66	1.27	2.29	1579	1
1	70	4	1	28.764	170	93	2	1882	1832	1857	12.1	1	1.76	4.6	1.18	1.79	1857	2
1	73	4	1	31.25	160	90	2	1614	1576	1595	6.42	0	1.14	4.3	1.23	3.55	1595	2
1	82	5	1	27.7743	129	78	1	1592	1425	1508.5	5.08	0	1.7	6.1	1.56	3.25	1508.5	1
1	72	4	1	23.3091	146	87	2	2095	2213	2154	4.36	0	0.92	5.48	0.92	2.63	2154	2
1	78	5	2	23.2434	130	65	1	1496	1604	1550	4.25	0	1.2	6.65	1.08	3.27	1550	1
2	64	3	1	25.3155	155	87	2	1975	2005	1990	3.51	0	1.34	6.18	0.64	3.94	1990	2
1	78	5	1	28.257	147	91	2	1974	1891	1932.5	4.82	0	1.11	4.37	1	3.76	1932.5	2
1	74	4	2	29.3848	122	87	1	1699	1699	1699	4.58	0	1.32	4.97	1.55	1.74	1699	1
2	64	3	1	28	152	85	2	2140	2086	2113	5.77	0	2.02	4.36	1.4	3.2	2113	2
1	78	5	1	26.9896	150	86	2	1904	2045	1974.5	6.24	0	1.44	5.54	1.02	4.11	1974.5	2
1	70	4	1	22.4448	119	66	1	1523	1445	1484	5.04	0	0.62	3.83	1.18	3.37	1484	1
2	51	2	1	31.7428	188	112	2	2065	1987	2026	5.94	0	1.99	5.12	1.79	2.37	2026	2
1	74	4	2	21.5287	115	77	1	2100	2221	2160.5	7.43	1	1.08	4.24	0.96	3.1	2160.5	1
2	63	3	1	26.5754							5.28	0	0.51	4.41	1.17	1.24
1	62	3	1	21.2279	120	64	1	1639	1607	1623	5.6	0	0.56	4.37	1.16	2.83	1623	1
1	74	4	1	30.0433	161	91	2	1919	1861	1890	6	0	0.79	5.56	1.38	2.12	1890	2
1	68	4	1	25.0399	176	99	2	2823	2883	2853	5.7	0	0.94	3.83	1.01	1.93	2853	2
2	72	4	1	32.8614	160	84	2	1710	1756	1733	6.52	0	1.87	5.03	2.1	2.06	1733	2
1	63	3	1	22.7732	155	124	2	1277	1317	1297	4.92	0	0.55	4.18	1.69	3.93	1297	2
1	71	4	2	22.9421	164	124	2	2591	2458	2524.5	6.2	0	1.14	2.56			2524.5	2
1	55	3	2	20.9572	135	107	2	1574	1697	1635.5	5.8	0	0.93	4.81	1.3	2.99	1635.5	2
1	60	3	2	25.8478	162	128	2	2489	2509	2499	4.6	0	0.55	3.39	1.09	1.79	2499	2
1	68	4	2	23.8751	157	132	2	1901	1898	1899.5	4.8	0	1.05	4.94	0.83	2.31	1899.5	2
1	61	3	2	23.6244	169	134	2	2097	1929	2013	5.6	0	0.49	5.67	1.39	2.65	2013	2
2	84	5	2	16.8789	172	132	2	4545	4373	4459	3.8	0	1.19	4.79	3.05	1.04	4459	2
1	69	4	1	24.6094	149	120	2	1791	1967	1879	5.7	0	1.19	6.14	1.34	4.85	1879	2
2	58	3	1	21.2306	153	116	2	1426	1330	1378	5.5	0	0.54	3.95	1.31	4.06	1378	2
2	70	4	1								5.3	0	1.31	5.34	0.58	2.23
1	54	2	2	24.2215	125	94	2	1259	1259	1259	5.4	0	0.74	6.01	2.16	2.41	1259	2
2	64	3	1	23.7253	129	98	2	1733	1763	1748	6.82	0	0.86	4.43	0.71	2.41	1748	2
2	60	3	1	25.204							6.08	0	2.73	5.98	1.64	3.74
1	67	4	1	27.0552	152	115	2	1894	2183	2038.5	6.54	0	1.72	5.42	1.96	2.9	2038.5	2
1	66	4	1	21.7865	208	119	2	4029	4133	4081	4.9	0	0.45	2.1	1.17	2.91	4081	2
2	79	5	1	25.1096							16.01	1	3.47	3.42	1.45	3.61
2	71	4	1	24.2382	170	76	2	1569	1842	1705.5	4.46	0	1.15	4.1	2.14	3.33	1705.5	2
1	60	3	2	28.3737	164	88	2	2136	2213	2174.5	6	0	1.07	5.8			2174.5	2
1	79	5	1	25.7117	145	77	2	1901	2085	1993	7.6	1	0.94	4.9	1.3	3.97	1993	2
1	76	5	1	33.834	148	81	2	1905	1428	1666.5	7.1	1	1.17	6.26	1.98	4.39	1666.5	2
1	62	3	1	30.0947	158	89	2	1338	1338	1338	5.2	0	1.73	10.19	0.76	3.4	1338	2
2	55	3	1	28.441							4.15	0	0.72	5.35	2.07	2.96
1	76	5	1	26.5625	159	77	2	2590	2564	2577	3.89	0	0.85	2.35	1.12	3.01	2577	2
1	64	3	1	21.5645	177	91	2	2089	1920	2004.5	4.22	0	0.59	2.85	1.54	2.68	2004.5	2
1	85	5	1	29.321	160	78	2	2139	1663	1901	5.82	0	0.79	3.65	1.72	2.64	1901	2
2	33	1	1	20.1956	123	65	1	1351	1369	1360	5.2	0	1.58	4.42	1.32	1.77	1360	1
1	37	1	1	24.3141	112	72	1	1331	1356	1343.5	8.6	1	4.95	5.91	0.75	2.64	1343.5	1
1	36	1	1	22.2753	140	85	1	1572	1526	1549	5.9	0	1.76	3.56	2.32	2.36	1549	1
1	34	1	2	28.8927	127	75	1	1480	1523	1501.5	6.6	0	6.67	3.99	1.12	2.89	1501.5	1
2	38	1	1	28.1337	117	72	1	1287	1190	1238.5	4.9	0	1.68	5.02	2.21	7.04	1238.5	1
1	30	1	1	25.2595	130	75	1	1330	1300	1315					1.7	3.11	1315	1
2	32	1	1	22.4323	114	71	1	1133	1209	1171	4.33	0	0.61	4.35	1.02	2.32	1171	1
1	34	1	2	29.2398	140	98	2	1490	1479	1484.5	5.78	0	3.18	5.47			1484.5	2
1	64	3	1	19.0311	124	73	1	1403	1482	1442.5	5.06	0	0.79	4.09	1.24	1.94	1442.5	1
2	55	3	1	27.3399	141	82	1	1436	1501	1468.5	3.89	0	0.75	3.78	1.28	3.69	1468.5	1
1	51	2	2	27.5087	127	81	1	1393	1334	1363.5					1	3.22	1363.5	1
1	51	2	2	30.29	230	165	2	2228	2415	2321.5					1.07	2.18	2321.5	2
1	43	1	2	27.5087	138	80	1	1461	1402	1431.5					0.49	2.86	1431.5	1
2	34	1	1	19.9792	91	55	1	1024	1025	1024.5					0.56	1.3	1024.5	1
1	39	1	1	29.7608	125	80	1	1241	1170	1205.5					1.33	3.12	1205.5	1
1	46	2	2	27.9248	154	90	2	1353	1341	1347							1347	2
2	52	2	1	23.8806	152	87	2	1442	1453	1447.5					0.52	2.92	1447.5	2
2	32	1	1	21.8724	134	83	1								1	3.95		1
2	39	1	1	23.7311	117	67	1	1121	1105	1113					1.38	1.96	1113	1
2	38	1	1	23.2434	132	79	1	1658	1727	1692.5					0.4	1.08	1692.5	1
2	41	1	1	28.0843	129	73	1	1299	1262	1280.5					1.27	2.83	1280.5	1
2	32	1	1	22.719	104	59	1	1152	1220	1186					1.36	2.28	1186	1
2	30	1	1	19.6283	109	74	1	1120	1191	1155.5					1.31	3.31	1155.5	1
2	37	1	1	20.5693	111	60	1	1031	1049	1040					1.79	2.93	1040	1
2	31	1	1	26.3326	110	56	1	1127	1215	1171					1.1	2	1171	1
1	52	2	1	23.7812	108	71	1	1216	1223	1219.5					1.62	2.08	1219.5	1
2	51	2	1	22.2063	162	93	2	1564	1583	1573.5					0.85	4.39	1573.5	2
1	59	3	2	26.556	121	70	1	1343	1419	1381					1.34	2.8	1381	1
1	44	1	1	25.5354	124	79	1	1290	1293	1291.5					1.71	2.28	1291.5	1
2	66	4	1	28.578	125	67	1	1367	1525	1446					1.79	2.59	1446	1
2	40	1	1	26.2227	125	78	1	855	766	810.5					0.94	2.3	810.5	1
2	40	1	1	23.7118	151	100	2	1454	1548	1501					2.02	2.8	1501	2
1	45	2	1	24.858	128	89	1	1253	1240	1246.5					2.27	1.98	1246.5	1
1	50	2	1	28.2284	125	85	1	1543	1574	1558.5					0.8	3.27	1558.5	1
2	42	1	1	23.2335	130	76	1	1473	1500	1486.5					0.98	4.14	1486.5	1
2	35	1	1	18.9866	108	71	1	1192	1212	1202					1.65	3.35	1202	1
2	49	2	1	30.4272	115	71	1	1152	1054	1103					1.07	2.52	1103	1
2	63	3	1	21.3675	109	58	1	1342	1348	1345					1.48	2.79	1345	1
1	47	2	2	31.7418	164	105	2	1949	1945	1947					1.23	2.22	1947	2
1	46	2	2	27.3438	119	82	1	1103	1149	1126					1.88	1.69	1126	1
1	70	4	2	27.4587	149	94	2	1711	1650	1680.5					1.29	2.7	1680.5	2
2	63	3	1	35.9245	121	74	1	1498	1472	1485					0.69	2.65	1485	1
1	43	1	2	23.03	115	64	1	1183	1208	1195.5					1.63	2.13	1195.5	1
1	67	4	2	26.5731	133	75	1	1636	1462	1549					0.5	2.93	1549	1
2	53	2	1	27.9421	175	89	2	2230	2074	2152	4.69	0	1.12	3.92	0.89	2.75	2152	2
2	42	1	1	24.9199	123	70	1	1120	1127	1123.5	5.15	0	0.84	4.31	0.95	1.81	1123.5	1
2	44	1	1	20.9572	115	67	1	1352	1454	1403	4.87	0	0.87	3.26	0.79	2.84	1403	1
1	46	2	2	27.6361	165	106	2	1592	1600	1596	6.13	0	3.14	4.85	1.16	2.08	1596	2
1	64	3	2	25.5593	128	73	1	1482	1510	1496	6.19	0	1.87	3.79	1.13	2.68	1496	1
1	36	1	2	27.3588	139	86	1	1306	1366	1336	5.78	0	2.5	4.72	1.13	3.96	1336	1
2	36	1	1	22.9421	125	82	1	1184	1144	1164	4.6	0	1.45	3.03	1.08	2.45	1164	1
2	36	1	1	19.8347	117	64	1	1307	1344	1325.5	4.5	0	0.92	4.12	0.91	3.25	1325.5	1
1	36	1	2	32.5085	141	83	1	1209	1243	1226	5.14	0	1.33	3.32	1.22	2.5	1226	1
1	68	4	1	25.0593	137	84	1	1643	1696	1669.5	4.96	0	0.81	4.12	0.82	2.44	1669.5	1
1	49	2	1	35.0112	155	99	2	1324	1315	1319.5	10.53	1	1.55	4.07	1.97	2.3	1319.5	2
1	43	1	1	27.0416	112	70	1	1158	1239	1198.5	10.34	1	1.3	4.52	0.59	1.75	1198.5	1
1	36	1	2	26.8726	122	79	1	1480	1491	1485.5	5.67	0	3.17	4.69	0.28	1.35	1485.5	1
1	35	1	2	26.9274	123	75	1	1403	1426	1414.5	4.84	0	4.42	3.23	1.8	3.81	1414.5	1
1	36	1	2	25.3515	121	63	1	1321	1294	1307.5	4.77	0	0.74	4.44	1.07	2.39	1307.5	1
2	66	4	1	21.9296	139	80	1	1596	1571	1583.5	12.01	1	0.54	3.73	1.45	3.11	1583.5	1
2	67	4	1	24.1217	160	87	2	1794	1687	1740.5	5.78	0	3.18	5.47	1.48	3.87	1740.5	2
1	65	4	1	25.3444	145	85	2	1194	1153	1173.5	5.59	0	1.57	4.42			1173.5	2
1	32	1	2	32.112	133	76	1	1318	1311	1314.5	5.06	0	0.79	4.09	1.71	4.17	1314.5	1
2	33	1	1	20.7031	105	64	1	1195	1262	1228.5	4.09	0	0.44	2.48	1.41	3.68	1228.5	1
1	61	3	2	22.9481	151	87	2	1605	1469	1537	5.69	0	1.18	5.59	1.07	3.24	1537	2
1	41	1	2	24.3141	117	70	1	1257	1219	1238	4.45	0	1.08	3.81	1.05	2.24	1238	1
2	54	2	1	23.0046	122	73	1	1082	1121	1101.5	5.4	0	0.97	4.02	1.25	4.45	1101.5	1
2	58	3	1	26.4024	160	86	2	1593	1559	1576	6.56	0	1.46	4.61	1.3	1.42	1576	2
1	60	3	1	25.4987	162	107	2	1927	1972	1949.5	4.37	0	0.96	2.97	1.41	4.45	1949.5	2
2	71	4	1	22.3703	134	76	1	1912	1969	1940.5	5.23	0	2.57	6.06	0.92	2.71	1940.5	1
1	72	4	1	25.2174	131	72	1	1521	1522	1521.5	4.82	0	0.85	3.76	1.18	2.12	1521.5	1
1	35	1	2	24.7007	126	77	1	1183	1329	1256	4.7	0	1.45	4.16	1.1	4.04	1256	1
1	33	1	1	29.4107	124	77	1	1032	1037	1034.5	5.53	0	2.47	3.52	1.71	1.65	1034.5	1
1	32	1	2	24.3438	125	79	1	1331	1280	1305.5	5.13	0	7.44	5.5	1.09	3.23	1305.5	1
1	47	2	1	29.7442	132	86	1	1275	1265	1270	5.53	0	1.71	5.37	0.69	2.05	1270	1
2	45	2	1	23.9361	170	95	2	1415	1467	1441	4.9	0	1.58	8.53	1.04	2.13	1441	2
1	49	2	1	27.3797	175	108	2	1742	1796	1769	7.3	1	7.71	4.44	1.05	2.62	1769	2
2	40	1	1	25.2174	149	88	2	1465	1396	1430.5	4.6	0	0.66	3.59	1.48	4.07	1430.5	2
1	34	1	2	33.6327	140	85	1	1517	1451	1484	6	0	6.98	4.86	1.27	3.55	1484	1
2	30	1	1	27.7402	124	67	1	1106	1200	1153	5.4	0	1.64	4.78	1.06	2.78	1153	1
2	45	2	1	27.6398	164	92	2	1422	1458	1440	5.4	0	5.95	4.79	0.78	2.04	1440	2
1	32	1	2	27.5572	131	82	1	1653	1697	1675	4.9	0	4.05	4	1.04	2.18	1675	1
1	61	3	2	33.1504	148	92	2	1618	1540	1579	6.7	0	1.09	6.88	1.66	2.66	1579	2
2	43	1	1	26.1427	123	67	1	1370	1395	1382.5	5.1	0	1.64	3.63	0.74	2.28	1382.5	1
1	39	1	1	24.623	120	83	1	1201	1165	1183	5.7	0	1.52	3.64	1.14	1.53	1183	1
2	43	1	1	24.6094	121	67	1	1248	1221	1234.5	5.1	0	0.79	3.55	1.24	3.09	1234.5	1
1	45	2	2	28.4005	138	81	1	1230	1203	1216.5	5.5	0	2.97	4.96	1.38	4.45	1216.5	1
2	46	2	1	25.1096	131	75	1	1560	1487	1523.5	5.8	0	3.16	6.17	1.18	2.73	1523.5	1
1	46	2	2	27.8994	105	60	1	1137	1137	1137	5.8	0	3.16	6.17	1.56	2.6	1137	1
2	43	1	1	25.2174	118	71	1	1165	1273	1219	5.8	0	1.62	3.97	1.12	2.35	1219	1
2	32	1	1	24.5243	103	58	1	1009	984	996.5	4.7	0	0.87	4.2	1.96	3.56	996.5	1
1	40	1	2	26.0604	112	69	1	1007	948	977.5	5.6	0	4.36	4.03	0.34	1.29	977.5	1
2	37	1	1	23.634	119	75	1	1211	1250	1230.5	5.6	0	0.74	3.92	0.6	3.7	1230.5	1
2	52	2	1	21.8851	164	97	2	1761	1741	1751	21.3	1	3.29	7.57	1.1	2.52	1751	2
2	38	1	1	22.8624	108	71	1	1105	1148	1126.5	4.8	0	1.35	3.86	0.86	2.74	1126.5	1
1	44	1	1	26.2917	160	101	2	1322	1512	1417	6.1	0	2.39	4.81	3.88	4.37	1417	2
2	46	2	1	32.0069	140	76	1	1274	1240	1257	5.2	0	1.5	4.08	0.67	0.85	1257	1
1	47	2	2	26.1738	116	73	1	1268	1338	1303	5.7	0	3.03	5.11	0.74	2.26	1303	1
2	52	2	1	24.0346	108	71	1	1259	1271	1265	5.4	0	4.57	5.24			1265	1
2	43	1	1	22.4766	131	86	1	1284	1375	1329.5	5.3	0	1.28	5.88	1.02	1.74	1329.5	1
2	53	2	1	26.4855	143	86	2	1292	1317	1304.5	6.1	0	2.79	6.59	0.48	1.2	1304.5	2
1	60	3	2	23.3355	125	74	1	1271	1416	1343.5	4.7	0	0.54	3.63	1.43	3.19	1343.5	1
1	49	2	2	28.2335	138	104	2	1262	1325	1293.5	4.1	0	0.71	4.44	1.52	2.52	1293.5	2
2	46	2	1	26.3702	145	87	2	1485	1524	1504.5	5.8	0	2.39	5.02	1.62	2.9	1504.5	2
1	56	3	1	24.9135	142	85	2	1236	1272	1254	8	1	1.13	1.37	0.56	3.22	1254	2
1	40	1	1	29.4023	120	72	1	1114	1109	1111.5	4.94	0	2.42	3.52	1.87	3.28	1111.5	1
1	43	1	2	26.9274	123	73	1	1127	1105	1116	4.4	0	0.61	3.34	1.74	2.48	1116	1
2	39	1	1	29.6427	117	60	1	1095	954	1024.5	2.65	0	0.92	1.01	1.26	2.82	1024.5	1
1	50	2	2	24.5065	126	83	1	1133	1167	1150					1.59	2.85	1150	1
2	39	1	1	23.3091	114	71	1	932	1118	1025	4.36	0	0.58	2.58	1.44	4.08	1025	1
1	52	2	2	30.0568	151	89	2	1393	1396	1394.5	3.71	0	2.21	3.54	0.85	3.76	1394.5	2
1	27	1	2	30.1896	130	73	1	1495	1498	1496.5	3.97	0	1.81	4.49	1.2	2.93	1496.5	1
1	46	2	2	24.0569	129	81	1	1244	1297	1270.5	3.76	0	0.67	2.66	1.67	5.46	1270.5	1
1	47	2	2	28.0277	131	87	1	1354	1302	1328	3.4	0	0.38	2.17	1.7	3.75	1328	1
2	64	3	1	19.4674	136	86	1	1754	1701	1727.5	6.54	0	0.38	2.14	1.22	2.91	1727.5	1
1	64	3	1	24.3046	120	89	1	1508	1420	1464					0.37	0.55	1464	1
2	36	1	1	28.5156	104	58	1	1029	1037	1033	3.27	0	0.8	2.14	1.33	2.38	1033	1
2	78	5	1	19.5556	116	66	1	1876	1866	1871	4.92	0	1.7	3.63	1.21	3.21	1871	1
1	61	3	1	26.7698	138	86	1	1559	1511	1535	4.26	0	2.83	3.78	1.15	4.24	1535	1
2	58	3	1	22.2063	113	59	1	1371	1434	1402.5	4.03	0	0.61	2.96	1.69	7.37	1402.5	1
1	42	1	1	21.9713	114	69	1	1322	1407	1364.5	4.46	0	1.84	1.82	1.08	2.91	1364.5	1
1	39	1	2	22.9854	124	72	1	1380	1428	1404	5.21	0	1.65	3.14	0.73	2.03	1404	1
2	37	1	1	25.6544	140	85	1	1265	1227	1246	5.21	0	1.48	2.89	0.64	1.7	1246	1
2	43	1	1	22.4813	129	80	1	1434	1431	1432.5	3.09	0	0.47	1.63	1.39	3.4	1432.5	1
2	42	1	1	25.0399	114	68	1	1353	1315	1334	4.49	0	0.36	2.25	1.34	3.68	1334	1
1	44	1	2	28.7317	156	100	2	1776	1783	1779.5	7.1	1	5.46	4.13	1.2	2.42	1779.5	2
2	48	2	1	23.8281	141	82	1	1362	1231	1296.5	4.15	0	0.26	2.27	2.13	5.46	1296.5	1
2	45	2	1	22.6562	112	70	1	1148	1060	1104	4.58	0	0.48	4.02	1.36	2.22	1104	1
2	41	1	1	25.1532	113	66	1	1079	1092	1085.5	5.6	0	0.59	4.74	1.65	3.26	1085.5	1
2	73	4	1	25.1039	162	107	2	2092	1950	2021	5.05	0	0.93	4.05	0.96	3.33	2021	2
1	75	5	1	24.858	147	77	2	1587	1503	1545	3.69	0	0.41	2.78	1.13	2.99	1545	2
2	35	1	1	27.3438	107	68	1	1024	1030	1027	3.69	0	0.41	2.78	1.67	2.8	1027	1
2	32	1	1	20.5126	110	66	1	1008	1013	1010.5	3.54	0	0.27	2.21	1.8	3.48	1010.5	1
2	61	3	1	29.0861	155	96	2	1490	1436	1463	4.11	0	0.62	2.3	1.5	1.96	1463	2
2	50	2	1	23.7118	126	70	1	1522	1491	1506.5	3.98	0	0.65	2.02	1.44	4.24	1506.5	1
1	77	5	2	18.6709	142	78	2	1713	1703	1708	3.91	0	0.77	2.7	1.67	2.22	1708	2
2	70	4	1	27.1918	165	90	2	1852	1835	1843.5	4.61	0	1.24	4.22	0.81	3.49	1843.5	2
2	72	4	1	24.9401	151	85	2	2181	2104	2142.5	4.4	0	1.75	4.67	0.93	2.79	2142.5	2
2	65	4	1	19.4734	120	70	1	1558	1496	1527	4.33	0	0.98	3.99	1.26	2.32	1527	1
1	42	1	1	25.9592	129	82	1	1578	1596	1587	3.87	0	0.64	2.46	1.44	3.11	1587	1
2	40	1	1	24.4141	123	74	1	1329	1304	1316.5	3.33	0	0.92	2.17	1.69	3.6	1316.5	1
2	80	5	1	31.6242	161	83	2	1886	1751	1818.5	4.8	0	1	4.23	1.6	1.86	1818.5	2
1	69	4	2	23.6614	132	79	1	1590	1588	1589	4.55	0	1.47	2.58	1.15	2.18	1589	1
2	47	2	1	24.9108	108	68	1	1110	1093	1101.5	4.82	0	0.86	3.07	0.9	2.87	1101.5	1
1	67	4	2	21.0077	145	94	2	1944	1919	1931.5	4.75	0	1.44	5.54	0.71	2.53	1931.5	2
2	53	2	1	26.3702	147	79	2	1494	1467	1480.5	6.45	0	1.04	5.09	1.23	2.99	1480.5	2
2	49	2	1	21.7784	126	72	1	1354	1360	1357	3.05	0	0.44	2.76	1.74	1.82	1357	1
2	42	1	1	27.0051	125	71	1	1365	1341	1353	4.29	0	0.91	2.98	1.1	4.63	1353	1
2	46	2	1	21.7784	114	69	1	1384	1385	1384.5	3.75	0	0.89	2.59	1.13	7.27	1384.5	1
2	33	1	1	22.4813	103	54	1	1598	1579	1588.5	3.55	0	0.62	3.1	0.78	2.11	1588.5	1
2	35	1	1	25.9645	106	69	1	1276	1267	1271.5	4.28	0	1.15	3.06	1.38	4.68	1271.5	1
1	59	3	2	21.6311	116	74	1	1304	1298	1301	5.4	0	0.45	3.37	1.73	3.49	1301	1
2	57	3	1	29.0249	124	72	1	1506	1418	1462	3.22	0	0.43	1.8	1.07	4.15	1462	1
1	44	1	2	29.3575	145	86	2	1462	1523	1492.5	4.82	0	1.45	1.96	0.65	2.79	1492.5	2
2	40	1	1	27.7344	131	80	1	1159	1280	1219.5	3.02	0	0.36	1.07	0.8	1.71	1219.5	1
1	52	2	2	20.5744	123	73	1	1567	1429	1498	4.78	0	0.7	1.78	1.15	3.75	1498	1
2	44	1	1	24.0882	127	85	1	1453	1424	1438.5	4.66	0	0.97	3	0.89	2.74	1438.5	1
2	40	1	1	22.9481	121	76	1	1299	1268	1283.5	4.52	0	0.46	3.05	0.49	1.17	1283.5	1
2	56	3	1	23.8832	120	65	1	1097	1132	1114.5	5.05	0	1.99	2.3	0.87	4.09	1114.5	1
2	59	3	1	25.9088	91	68	1								1.02	2.31		1
2	58	3	1	23.9188	169	98	2	1909	1835	1872	7.03	1	2.19	6.04	0.94	1.46	1872	2
1	56	3	2	21.875	127	81	1	1484	1411	1447.5					1.04	2.43	1447.5	1
2	58	3	1	22.7899	129	73	1	1461	1446	1453.5	4.79	0	1.31	3.46	1.31	3.06	1453.5	1
2	58	3	1	17.5278	127	83	1	1469	1500	1484.5	8.22	1	0.6	2.04	1.14	1.96	1484.5	1
2	45	2	1	27.1918	154	79	2	1609	1645	1627	4.8	0	1.5	5.25	0.98	3.35	1627	2
1	63	3	1	23.7118	135	58	1	956	994	975	6.3	0	0.85	3.5	0.98	2.13	975	1
2	65	4	1	21.1653	134	77	1	1230	1246	1238	4.3	0	1.49	4.08	1.01	2.6	1238	1
2	65	4	1	24.6294	123	67	1	1288	1301	1294.5	4.1	0	1.09	4.39	1.58	3.68	1294.5	1
2	64	3	1	28.1959	134	86	1	1555	1479	1517	6.7	0	2.27	4.2	1.12	2.45	1517	1
1	73	4	1	24.3418	167	86	2	2107	2105	2106	4.2	0	1.2	5.41	2	2.51	2106	2
2	58	3	1	23.7253	135	81	1	1214	1190	1202	4.8	0	1.15	5.34	0.9	2.61	1202	1
1	39	1	1	27.8994	132	85	1	1459	1511	1485	4.9	0	1.14	5.35	1.1	2.72	1485	1
2	39	1	1	20.3125	122	71	1	1562	1508	1535	4.9	0	1.14	5.35	0.95	1.95	1535	1
2	40	1	1	22.8624	113	65	1	1149	1150	1149.5	4.4	0	0.94	4.28	1.49	1.78	1149.5	1
1	77	5	2	20.9042	132	77	1	1728	1713	1720.5	5.3	0	0.55	3.43	1.09	1.49	1720.5	1
2	44	1	1		112	62	1	1107	1078	1092.5	5	0	1.18	4.69	1.21	4.13	1092.5	1
2	47	2	1	25.7657	120	90	1	1202	1213	1207.5					1.56	2.76	1207.5	1
2	59	3	1		160	95	2	2049	1872	1960.5	9.1	1	1.37	4.47	1.64	3.28	1960.5	2
1	36	1	2												2.54	2.57
2	67	4	1	27.0051	126	65	1	1411	1388	1399.5	7.4	1	1.53	4.41	1.73	2.3	1399.5	1
1	58	3	2	25.8645	180	105	2	1918	1685	1801.5	3.7	0	2.23	3.92	1.14	2.89	1801.5	2
1	44	1	1	20.8229	148	112	2	1643	1579	1611					0.88	2.21	1611	2
1	62	3	1	24.6094	170	121	2	2184	2224	2204					1.46	2.06	2204	2
2	69	4	1	20.4294	138	103	2	1686	1658	1672	5.2	0	2.75	3.4	1.01	2.89	1672	2
1	36	1	1	20.4284	107	76	1	1232	1240	1236	3.95	0	0.46	3.57	0.58	2.17	1236	1
2	36	1	1	19.7979	119	91	1	1238	1187	1212.5	5.01	0	0.83	4.04	1.55	2.94	1212.5	1
1	43	1	2					1704	1662	1683	4.6	0	0.93	3.73	1.22	2.25	1683
1	46	2	1	33.91	130	82	1	1347	1270	1308.5	6.44	0	1.81	4.01			1308.5	1
2	40	1	2	25.1429	140	115	2	1479	1358	1418.5	6.73	0	1.43	4.97	0.7	3.76	1418.5	2
2	60	3	1	22.3757	115	81	1	1222	1175	1198.5	4.45	0	0.97	5.78	1.44	3.67	1198.5	1
2	51	2	1	21.6193	134	100	2	1610	1771	1690.5	4.35	0	1.06	4.41	0.82	1.6	1690.5	2
2	46	2	1	27.1816	124	86	1	1284	1293	1288.5	4.13	0	1.86	5.01	0.91	3.59	1288.5	1
1	43	1	1	27.7759	154	121	2	1817	1835	1826	5.17	0	2.28	6.29	1.42	1.76	1826	2
1	72	4	1	35.4925	181	130	2	2437	2057	2247	3.95	0	1.72	6.15	0.92	1.33	2247	2
1	71	4	1	19.8347	130	76	1	1479	1507	1493	3.59	0	0.81	3.16	1.24	3.4	1493	1
2	46	2	1	23.1405	124	87	1	1257	1263	1260	3.84	0	0.66	3.12	0.91	4.43	1260	1
1	47	2	2	23.2438	164	99	2	1491	1494	1492.5	5.68	0	1.52	4.04			1492.5	2
2	64	3	1	24.0795	155	105	2	1864	1776	1820	3.55	0	0.35	2.54	1.2	2.52	1820	2
2	60	3	1	23.7387	184	125	2	2016	1989	2002.5	4.39	0	1.03	3.52	1.26	3.47	2002.5	2
1	70	4	1	20.0773	143	106	2	1573	1499	1536	3.87	0	0.71	2.81	1.63	2.3	1536	2
1	45	2	2	23.2438	104	76	1	1053	1105	1079	2.83	0	0.22	1.02	1.34	3.88	1079	1
1	43	1	2	25.2083	123	73	1											1
2	62	3	1	23.4852	134	102	2	1354	1381	1367.5	10.09	1	3.98	5.75	2.12	1.78	1367.5	2
1	41	1	1	26.3656	141	107	2	1373	1391	1382	5.75	0	16.64	9.75	1.14	3.41	1382	2
2	53	2	1	26.3535	150	118	2	1617	1638	1627.5	4.09	0	1.27	3.83	1.1	4.02	1627.5	2
1	50	2	2	28.0104	140	111	2	1329	1354	1341.5	4.19	0	0.98	2.17	2.35	3.71	1341.5	2
2	51	2	1	18.7328	171	127	2	1505	1497	1501	4.36	0	0.43	3.59			1501	2
1	39	1	1	27.7743	145	107	2	1385	1455	1420	4.18	0	0.82	2.92	2.04	1.98	1420	2
2	40	1	1	24.8777	123	89	1	1260	1338	1299	4.96	0	0.37	2.38	1.5	4.29	1299	1
1	39	1	2	29.5614	133	99	2	1243	1209	1226	4.95	0	1.41	3.19	1.31	2.62	1226	2
1	58	3	1	23.6713	123	98	2	1528	1523	1525.5	3.79	0	0.46	2.27	1.82	3.18	1525.5	2
1	43	1	2	24.2215	105	78	1	1293	1305	1299	5.98	0	2.75	5.22	1.2	2.7	1299	1
1	66	4	2	29.7609	139	109	2	1564	1387	1475.5	5.11	0	0.8	4.19	1.14	2.81	1475.5	2
2	62	3	1	27.2932	140	103	2	1395	1405	1400	5.07	0	0.99	5.77	1.79	3.18	1400	2
2	60	3	1		121	92	2	1291	1285	1288	4.95	0	1.73	4.78	0.95	2.59	1288	2
1	39	1	1	27.5802	126	89	1	1328	1378	1353	5.43	0	1.37	3.58	1.14	2.89	1353	1
1	66	4	1		110	86	1	1385	1516	1450.5	4.33	0	1.18	5	1.58	5.17	1450.5	1
2	65	4	2		147	114	2	1495	1481	1488	4.64	0	1.02	4.08	0.93	3.66	1488	2
1	63	3	1	30.1194	123	97	2	1124	1127	1125.5	5.46	0	0.52	5.57	1.14	3.1	1125.5	2
1	62	3	2	30.6939	169	130	2	1736	1774	1755	5	0	0.93	3.68	0.54	2.1	1755	2
2	45	2	1	22.4766	114	90	1	1143	1097	1120	4.84	0	0.79	4.18	1.53	2.25	1120	1
1	57	3	1	25.1607	165	119	2	1419	1382	1400.5	4.76	0	0.96	4.82	1.59	2.26	1400.5	2
2	36	1	1	19.7232	107	80	1	1110	1128	1119	4.06	0	0.7	4.45	1.33	2.37	1119	1
2	42	1	1	22.8928	124	98	2	1355	1300	1327.5	4.66	0	0.58	3.97	2.08	4	1327.5	2
2	37	1	1	27.2173	134	103	2	1258	1314	1286	4.88	0	2.1	3.49	1.31	2.19	1286	2
2	39	1	1	20.4467	122	90	1	1159	1161	1160	4.81	0	0.82	3.81	1.54	3.9	1160	1
1	64	3	2	30.8596	145	107	2	2382	2228	2305	4.71	0	1.98	4.88	1.07	2.5	2305	2
2	32	1	1	23.1405	119	92	2	1166	1108	1137	4.69	0	0.76	3.77	1.89	3.68	1137	2
2	46	2	2	26.8122	150	123	2	1464	1479	1471.5							1471.5	2
2	44	1	1	22.2656	118	90	1	1242	1200	1221	4.16	0	0.63	3.76	1.3	3.32	1221	1
2	44	1	1	20.3223	114	82	1	1158	1142	1150	4.92	0	0.64	4.92	1.7	1.53	1150	1
2	46	2	2	19.9432	129	89	1	1600	1506	1553							1553	1
2	44	1	1	21.0938	135	106	2	1356	1325	1340.5	4.46	0	0.62	3.67	1.39	3.48	1340.5	2
2	43	1	2	21.7738	119	93	2	1227	1183	1205	4.76	0	0.65	3.44	1.1	1.99	1205	2
2	34	1	1	20.5499	110	70	1	1124	1112	1118	4.99	0	0.72	3.34	0.7	2.72	1118	1
2	62	3	1	25.8065	125	95	2	1120	1326	1223	5.86	0	1.27	3.82	1.02	3.24	1223	2
2	42	1	1	30.8594	135	100	2	1341	1286	1313.5	5.52	0	1.01	4.33	1.32	2.93	1313.5	2
1	51	2	2	23.6686	140	112	2	1376	1315	1345.5	4.24	0	0.47	3.52	1	2.34	1345.5	2
2	60	3	1	26.0749	151	108	2	1672	1606	1639	5.66	0	1.11	4.4	0.76	3.35	1639	2
2	72	4	1	18.2989	151	121	2	1821	1806	1813.5	4.69	0	1	4.56	1.19	3.17	1813.5	2
2	58	3	1	22.7694	123	91	1	1223	1232	1227.5	5.15	0	1.33	4.78	1.14	2.31	1227.5	1
1	47	2	2	30.6148	154	121	2	1400	1448	1424	4.85	0	1.79	3.72	1.78	2.02	1424	2
2	59	3	1	25.462	133	99	2	1502	1560	1531	5.01	0	3.04	4.7	0.38	1.04	1531	2
2	38	1	1	23.2917	112	85	1	1175	1138	1156.5	5.24	0	0.47	4.33	1.28	2.49	1156.5	1
1	53	2	2	27.7323	131	105	2	1301	1330	1315.5	5.24	0	2.28	3.8	1.19	3.27	1315.5	2
1	53	2	2	20.2812	132	97	2	1558	1636	1597	4.25	0	0.97	3.41	1.46	2.71	1597	2
1	38	1	2	28.3782	141	109	2	1515	1451	1483	6.13	0	3.86	4.69	1.24	2.04	1483	2
1	32	1	2	26.1962	121	85	1	1157	1107	1132	4.34	0	2.96	4.24	0.84	4.38	1132	1
1	36	1	2	28.6689	133	96	2	1389	1323	1356	5.28	0	2.66	5.67	1.06	1.35	1356	2
1	73	4	1	26.6193	160	113	2	1839	1812	1825.5	4.71	0	1.48	5.16	0.68	2.34	1825.5	2
2	52	2	1	22.4813	142	110	2	1050	1973	1511.5	6.74	0			1.56	2.92	1511.5	2
2	54	2	1	23.7118	133	106	2	1595	1557	1576	4.85	0	1.07	4.27	1.38	1.5	1576	2
1	39	1	1	24.4857	146	114	2	1513	1508	1510.5	6.04	0	3.22	5.11	0.92	2.46	1510.5	2
1	49	2	1	24.7676	107	84	1	1278	1342	1310	4.52	0	1.65	3.82	1.02	2.22	1310	1
1	45	2	1	26.7372	135	101	2	1329	1310	1319.5	5.09	0	1.09	3.99	0.89	3.57	1319.5	2
1	44	1	1	31.2269	136	104	2	1324	1382	1353	5.48	0	7.54	5.08	2.02	2.36	1353	2
1	45	2	2	27.2817	140	112	2	1202	1414	1308	4.76	0	1.79	4.9	0.82	3.41	1308	2
1	44	1	2	28.7197	133	105	2	1431	1369	1400	4.38	0	1.43	3.46	1.19	1.95	1400	2
1	45	2	2	28.4089	126	94	2	1003	1135	1069	6.09	0	2.93	3.9	0.34	1.35	1069	2
1	49	2	1	24.9604	131	105	2	1330	1279	1304.5	6.22	0	3.23	6.49	0.79	2.85	1304.5	2
2	40	1	1	20.4294	111	87	1	1183	1195	1189	4.15	0	1.12	4.2	1.2	4.76	1189	1
1	51	2	2	25.3918	140	101	2	1515	1450	1482.5	5.26	0	3.57	4.99	1.47	2.27	1482.5	2
1	67	4	1	29.1157							5.3	0	0.53	3.78	1.45	2.69
1	70	4	1	22.3596	160	125	2	2425	2356	2390.5	4.84	0	0.62	5.17	1.38	3.11	2390.5	2
1	35	1	2	20.6397				2012	2007	2009.5	4.77	0	1.98	4.41	1.35	2	2009.5
2	30	1	1	24.1672	131	88	1	1104	1097	1100.5	4.74	0	0.81	4.85	1.62	2.41	1100.5	1
1	59	3	1	22.4913				1437	1463	1450	5.01	0	0.69	3.09	1.77	3.7	1450
1	74	4	1	24.1806				1419	1353	1386	7.91	1	1.46	4.08	1.18	2.01	1386
1	44	1	2	24.0055	135	92	2	1150	1142	1146	5.07	0	1.54	4.68	1.5	3.62	1146	2
1	68	4	2	26.6436	137	93	2	1632	1510	1571	4.95	0	0.99	5.14	2.05	2.81	1571	2
2	57	3	1	25.7657	113	87	1	1228	1192	1210	4.4	0	0.79	3.29	1.47	2.83	1210	1
2	53	2	1	20.6905	142	98	2	1357	1339	1348	4.56	0	0.88	3.46	1.37	2.64	1348	2
2	46	2	1	23.1247	116	83	1	1061	1026	1043.5	5.07	0	0.72	5	1.72	1.17	1043.5	1
1	67	4	1	25.9909	195	107	2	2078	2050	2064	5.24	0	3.11	5.03	0.35	1.49	2064	2
1	43	1	1	29.6665	173	113	2	1316	1299	1307.5	4.74	0	0.9	4.48	1.54	3.27	1307.5	2
2	52	2	2	25.7117	120	84	1	1245	1203	1224	5.51	0	2.69	3.82	0.72	3.09	1224	1
1	37	1	2	27.7551	143	94	2	1239	1188	1213.5	4.81	0	1.5	4.31	1.09	2.29	1213.5	2
1	52	2	1	29.0606	149	117	2	1394	1408	1401	3.87	0	1.71	4.13	0.81	1.85	1401	2
1	65	4	2	27.4756	155	121	2	1783	1719	1751	4.88	0	0.76	2.77	1.03	2.93	1751	2
1	45	2	2	26.7855	126	89	1	1214	1265	1239.5	4.86	0	1.71	3.4	0.74	1.58	1239.5	1
1	45	2	1	24.1806				1356	1315	1335.5	4.37	0	0.62	4.79	1.77	2.4	1335.5
1	47	2	2	26.801	182	139	2	2241	2395	2318	12.25	1	3.04	5.04	0.45	1.03	2318	2
2	43	1	1	23.9188	119	85	1	1318	1317	1317.5	4.86	0	0.4	4.17	1.12	1.98	1317.5	1
1	48	2	1	28.6851	161	123	2	2461	2251	2356	4.81	0	0.9	4.22	2.02	2.71	2356	2
2	35	1	1	20.5688	114	90	1	1179	1105	1142	5.61	0	1.41	4.35	0.39	1.95	1142	1
1	47	2	2	27.8245	134	99	2	1402	1398	1400	5.9	0	2.3	3.82	1.2	3.26	1400	2
2	46	2	1	26.396	129	88	1	1284	1250	1267	4.98	0	1.3	4.5	0.68	2.07	1267	1
2	38	1	1	25.2363	124	84	1	1240	1147	1193.5	5.05	0	1.29	4.21	0.9	3.06	1193.5	1
2	42	1	1	24.1912	125	85	1	1265	1212	1238.5	5.72	0	1.41	4.67	1.35	3.93	1238.5	1
1	41	1	1	26.4721	154	121	2	1711	1688	1699.5	4.7	0	1.4	6.26	0.7	2.01	1699.5	2
2	76	5	1	23.5271	144	106	2	1989	2029	2009	5.14	0	0.72	4.51	1.35	4.85	2009	2
2	45	2	1	21.3039	119	87	1	1172	1207	1189.5	5.75	0	1.97	7.1	6.05	2.05	1189.5	1
2	65	4	1	21.4031	135	102	2	1789	1766	1777.5	4.58	0	0.99	4.68	0.91	1.16	1777.5	2
2	64	3	1	31.2213	146	107	2	1331	1259	1295	4.17	0	1.38	3.58	1.29	2.04	1295	2
1	56	3	2	25.1429	131	103	2	1496	1387	1441.5	5.1	0	2.11	3.42			1441.5	2
1	55	3	2	28.2229	179	136	2	2101	1989	2045	5.4	0	2.23	4.63	1.54	3.3	2045	2
1	56	3	2	26.7299	144	90	2				5.5	0	1.54	4.31	1.4	2.36		2
1	73	4	2	27.2173	166	111	2	2436	2212	2324	5.2	0	1.14	3.64	1.36	4.1	2324	2
2	65	4	1	29.3333	187	130	2	2002	1935	1968.5	9.4	1	2.85	6.09	1.48	4.53	1968.5	2
1	47	2	1	24.7252	134	111	2	1458	1317	1387.5	11.3	1	4.72	4.42	0.82	2.63	1387.5	2
1	51	2	2	30.29	230	165	2	2228	2415	2321.5	5.1	0	3.56	4.87	1.55	4.4	2321.5	2
2	60	3	1	25.4987	162	107	2	1927	1972	1949.5	5.6	0	3.74	4.78	0.36	2.85	1949.5	2
1	39	1	1	24.623	120	83	1	1201	1165	1183	5.2	0	1.57	5.28	1.25	3.56	1183	1
1	49	2	2	28.2335	138	104	2	1262	1325	1293.5	5.2	0	1.79	5.67	1.65	2.87	1293.5	2
1	50	2	2	24.5065	126	83	1	1133	1167	1150	5.2	0	1.4	4.34	0.6	1.24	1150	1
2	64	3	1	24.3046	120	89	1	1508	1420	1464	5.2	0	0.65	4.81	1.05	3.09	1464	1
2	44	1	1	20.8229	148	112	2	1643	1579	1611	9.5	1	17.49	9.25	1.46	3.23	1611	2
2	62	3	1	24.6094	170	121	2	2184	2224	2204	5.1	0	1.71	3.42	1.18	3.46	2204	2
1	43	1	2					1704	1662	1683	4.2	0	0.87	4.26	1.6	4.05	1683
1	40	1	2	25.1429	140	115	2	1479	1358	1418.5	17.1	1	13.9	9.3	2.58	2.05	1418.5	2
2	60	3	1	22.3757	115	81	1	1222	1175	1198.5	4.9	0	1.63	4.13	0.72	2.3	1198.5	1
2	51	2	1	21.6193	134	100	2	1610	1771	1690.5	4.2	0	2.03	5.67	1.16	3.18	1690.5	2
2	46	2	1	27.1816	124	86	1	1284	1293	1288.5	5	0	0.82	4.13	1.38	3.25	1288.5	1
1	43	1	1	27.7759	154	121	2	1817	1835	1826	5.2	0	2.92	4.39	0.74	1.8	1826	2
2	40	1	1								5.8	0	3.21	5.7
1	44	1	2	24	123	89	1	1235	1286	1260.5					1.4	2.04	1260.5	1
2	65	4	1	23.8054	143	102	2	1627	1648	1637.5					1.87	3.88	1637.5	2
1	36	1	2	26.7229				1194	1161	1177.5	5	0	1.5	5.12	1	1.05	1177.5
2	57	3	1	28.1943	181	133	2	1478	1414	1446					1.44	6.54	1446	2
1	50	2	1	25.711				2154	2285	2219.5	5.5	0	3.03	6.67	0.73	2.6	2219.5
1	56	3	1					1314	1379	1346.5	5.3	0	3.35	4.07	2.2	4	1346.5
1	51	2	2	29.5858	136	102	2	1375	1399	1387	5.3	0	3.44	4.26	0.96	1.88	1387	2
2	46	2	1	22.49	102	81	1	1053	1094	1073.5	5.4	0	1.95	6.41	0.37	3.81	1073.5	1
1	51	2	2	25.6489	128	88	1	1083	1107	1095	5.5	0	1.76	5.68	1.17	3.19	1095	1
1	50	2	2	27.4756	137	110	2	1347	1355	1351	5.5	0	1.76	5.68	0.84	1.2	1351	2
2	44	1	1	22.1893	116	81	1	1376	1366	1371	5.6	0	2.55	0.08	1.25	1.69	1371	1
1	42	1	1	26.7299	134	104	2	1276	1301	1288.5	4.5	0	1.03	6.26	1.44	3.88	1288.5	2
1	41	1	2	24.5327	129	104	2	1364	1297	1330.5	5.6	0	2.13	5.64	0.7	1.24	1330.5	2
2	64	3	1	32.8944	162	124	2	1645	1618	1631.5	6.4	0	15.16	5.68	0.97	2.57	1631.5	2
1	42	1	2	32.5964	131	106	2	1480	1656	1568	6.4	0	2.57	3.65	1.61	3.83	1568	2
1	45	2	2	31.0477	108	84	1	1356	1329	1342.5	5.7	0	2.39	4.35	0.66	3.73	1342.5	1
2	74	4	1	27.8293	134	90	1				5.2	0	1.43	4.51	1.04	2.16		1
2	72	4	1	27.4756	165	116	2	2291	2170	2230.5					0.92	3.42	2230.5	2
2	57	3	1	28.578	175	120	2	1600	1609	1604.5					1.35	2.24	1604.5	2
1	41	1	2	25.6402				1303	1282	1292.5	5.7	0	2.6	5.08	1.58	3.57	1292.5
1	53	2	2	28.075				1279	1250	1264.5	5	0	1.31	4.51	0.82	0.76	1264.5
1	46	2	2	25.463	135	104	2	1379	1289	1334	5.4	0	4.91	4.67	0.64	3.59	1334	2
1	50	2	2	24.623	153	113	2	1647	1679	1663	11	1	1.45	6.18	1.19	3	1663	2
1	47	2	2	30.6422	141	102	2	1447	1479	1463	5.8	0	1.45	4.96	1.17	3.13	1463	2
2	66	4	1	33.3205	174	128	2	1706	1560	1633	4.6	0	1.58	5.49	0.51	3.05	1633	2
1	38	1	2	26.9896	144	116	2	1811	1823	1817					1.17	2.14	1817	2
1	58	3	1	25.434				1114	1115	1114.5	8.3	1	1.05	4	0.72	1.79	1114.5
2	55	3	1	27.2216	124	94	2	1261	1196	1228.5	9.2	1	11.85	6.98	0.67	1.94	1228.5	2
2	38	1	1	23.7843	136	94	2	1259	1258	1258.5					2.37	2.56	1258.5	2
1	63	3	1	28.306				1654	1596	1625	5.3	0	0.89	4.62	1.35	2.82	1625
2	62	3	1	27.2932	165	125	2	1685	1613	1649	5	0	1.27	4.48	0.82	1.61	1649	2
1	67	4	1	18.5342	183	138	2	2353	2149	2251	4.4	0	2.23	6.22	0.86	1.51	2251	2
2	40	1	1	25.204	126	87	1	1341	1305	1323	4.9	0	3.63	4.75	1	4.05	1323	1
2	45	2	1	27.1968	122	76	1	1405	1387	1396	5.9	0	4.08	5.22	1.63	3.49	1396	1
1	45	2	2	30.0712	148	86	2				6.5	0	3.43	5.05	1.31	3.89		2
2	72	4	1	35.4925	181	130	2	2437	2057	2247	9.7	1	1.19	4.19	1.24	1.89	2247	2
1	46	2	2	26.8122	150	123	2	1464	1479	1471.5	5.1	0	0.93	4.05	0.94	3.28	1471.5	2
1	46	2	2	19.9432	129	99	2	1600	1506	1553	4.6	0	2.3	5.99	1.3	3.27	1553	2
2	51	2	2	23.6686	140	112	2	1376	1315	1345.5	5.6	0	4.58	4.87	0.62	2.32	1345.5	2
2	49	2	1	24.9604	131	105	2	1330	1279	1304.5	7.2	1	9.01	6.68	1.51	2.68	1304.5	2
1	51	2	2	25.3918	140	101	2	1515	1450	1482.5	5.8	0	1.54	4.86	1.11	2.12	1482.5	2
2	67	4	1	29.1157	111	55	1				6.5	0	6.58	5.67				1
2	70	4	1	22.3596	160	125	2	2425	2356	2390.5	6.2	0	4.11	4.66	1.11	3.17	2390.5	2
1	35	1	2	20.6397	108	70	1				9.6	1	10.13	6.57	0.98	4.16		1
2	59	3	1	22.4913	169	82	2				5.5	0	3.03	4.41	1.49	4.35		2
2	74	4	1	24.1806	100	59	1				12.1	1	9.97	5.3	1.26	2.92		1
2	45	2	1	24.1806	122	68	1				6.6	0	1.07	5.4	1.54	6.13		1
1	36	1	2	26.7229	105	59	1								0.69	3.11		1
2	50	2	1	25.711	131	82	1				5.5	0	2.66	4.4	1.53	3.9		1
1	41	1	2	25.6402	140	83	1				6.5	0	3.95	3.5	1.56	2.74		1
1	53	2	2	28.075	168	113	2				6	0	4.57	5.5				2
2	58	3	1	25.434	139	86	1				6.6	0	2.19	4.53	3.47	2.74		1
1	63	3	1	28.306	162	90	2				6.6	0	5.57	4.68				2
2	65	4	2	25.3155	105	60	1								1.64	2.64		1
2	53	2	1	30.1103	138	80	1											1
1	65	4	2	25.3155				1246	1238	1242					1.14	1.95	1242
1	70	4	1	24.6755	143	82	2				5.2	0	1.03	3.71	0.8	2.17		2
1	40	1	2	24.4418	120	80	1				6.1	0	2.57	6.71	1.17	3.56		1
1	76	5	2	19.5682	139	106	2	1628	1652	1640	4.8	0	1.41	3.49	1.22	3.75	1640	2
1	62	3	1	29.9401	169	124	2	1895	1870	1882.5	6.4	0	3.36	5.65	1.2	4.77	1882.5	2
2	42	1	1	21.3382	114	87	1	1274	1204	1239	6.6	0	1.08	5.02	1.19	1.9	1239	1
1	37	1	2	27.4691	118	60	1				5.6	0	1.77	4.55	0.98	3.12		1
1	74	4	1	30.4688	103	60	1				5.3	0	1.09	3.38	1.44	3.3		1
2	47	2	1	26.8136	132	99	2	1281	1326	1303.5	6.3	0	3.71	4.96	0.86	1.05	1303.5	2
2	54	2	1		176	134	2	1536	1544	1540	7.7	1	1.51	4.16	1.15	2.16	1540	2
2	73	4	1		151	116	2	1597	1567	1582	5.3	0	0.81	3.03	1.34	3.39	1582	2
1	36	1	1	23.0954	120	91	1	1392	1392	1392	5.1	0	1.91	4.06	0.58	1.18	1392	1
1	51	2	1	24.9135	127	77	1	1487	1482	1484.5	5.5	0	0.74	5.68	1.01	4.17	1484.5	1
2	52	2	1	23.3355	114	87	1	1436	1416	1426	4.5	0	0.96	3.72	1.9	3.89	1426	1
1	68	4	2	27.3588	155	114	2	1752	1725	1738.5	5.2	0	1.61	4.81	0.7	2.13	1738.5	2
2	63	3	1	26.8122	153	115	2	2078	1993	2035.5	6.9	1	1.77	4.04	0.85	2.41	2035.5	2
2	63	3	1	29.8643	151	110	2	1599	1539	1569	5.5	0	3.7	5.57	1.19	2.82	1569	2
1	67	4	1	25.8403	165	130	2	2120	2077	2098.5	6.2	0	1.82	6.13	1.33	3.99	2098.5	2
2	65	4	1	27.8159	156	112	2	1690	1642	1666	4.9	0	2.8	3.89	0.51	2.48	1666	2
2	60	3	1	30.7112	167	122	2	1740	1721	1730.5	4.8	0	1.25	6.85	1.15	1.14	1730.5	2
1	55	3	2	29.7265	134	91	1	1433	1391	1412	4.7	0	0.68	4.81	1.9	5.93	1412	1
2	54	2	1	24.2188	117	91	1	1409	1403	1406	4.9	0	0.63	4.48	1.59	4.61	1406	1
1	34	1	1	25.7657	121	87	1	1385	1304	1344.5					1.58	3	1344.5	1
2	37	1	1	28.2828	131	96	2	1194	1115	1154.5					1.41	2.42	1154.5	2
1	53	2	1	30.1103				1175	1159	1167	6.1	0	2.57	7.73	0.86	1.21	1167
2	43	1	1	28.4444	126	98	2	1213	1257	1235	4.9	0	1.17	5.68	0.71	3.08	1235	2
2	46	2	1	22.0386	136	97	2	1303	1261	1282	6.5	0	1.8	4.71	1.78	2.58	1282	2
1	56	3	2	26.0384	144	113	2	1592	1618	1605	4.2	0	0.63	6.31	1.25	4.4	1605	2
2	43	1	1	31.8878	151	118	2	1265	1272	1268.5	4.9	0	1.02	4.18			1268.5	2
1	64	3	2	20.2422	104	81	1	1193	1167	1180	5.4	0	1.14	4.78	1.86	1.89	1180	1
1	62	3	2	27.9297	126	98	2	1393	1174	1283.5	6.2	0	1.16	5.4	0.94	1.67	1283.5	2
1	60	3	1	25.6896	141	112	2	1478	1509	1493.5	5	0	0.59	3.1	1.4	3.27	1493.5	2
1	62	3	1	27.1484	135	105	2	1456	1444	1450	4.9	0	1.67	4.11	1.11	3.42	1450	2
1	51	2	2	25.5978	118	82	1	1008	1025	1016.5	4.2	0	0.75	4.75	1.58	4.06	1016.5	1
1	45	2	2	24.2215	119	86	1	1392	1383	1387.5	6	0	3.51	3.92	0.84	2.08	1387.5	1
1	46	2	2	26.0933	126	84	1	1405	1349	1377	4	0	0.94	4.24	1.01	3.23	1377	1
1	43	1	2	27.1178	139	115	2	1356	1357	1356.5	4.8	0	2.39	5.35	1.26	3.4	1356.5	2
2	56	3	1	34.6021	175	128	2	1445	1480	1462.5	5.3	0	5.92	3.84	1.04	2.41	1462.5	2
2	50	2	1	23.5304	151	110	2	1455	1392	1423.5	4.2	0	1.04	5.09	1.06	2.16	1423.5	2
1	57	3	1	30.6572	119	89	1	1176	1230	1203	4.87	0	0.66	4.47	1.18	2.26	1203	1
2	55	3	1	27.9172	121	96	2	1737	1665	1701	4.48	0	0.92	5.65	1.29	3.67	1701	2
1	68	4	1	32.5327	158	127	2	1491	1443	1467	4.42	0	0.67	4.67			1467	2
2	60	3	1	30.6667	165	121	2	1715	1697	1706	4.28	0	1.41	3.94	0.73	2.72	1706	2
2	59	3	1	22.9592	140	116	2	1947	2017	1982	7.78	1	1.8	3.53	0.96	0.72	1982	2
2	60	3	1	32.2058	144	111	2	2225	2210	2217.5	4.69	0	1.76	4.7	1.18	2.99	2217.5	2
1	65	4	2	26.1397	141	107	2	1443	1491	1467	5.21	0	3.45	6.45	1.02	3.65	1467	2
2	62	3	1	22.6409	150	98	2	1360	1326	1343	4.46	0	0.28	4.5	1.22	2.91	1343	2
2	55	3	1	17.6478	109	65	1	974	1001	987.5	4.32	0	0.87	4.32	1.34	3.56	987.5	1
1	64	3	1	27.5391	158	90	2	2314	2370	2342	5.46	0	1.7	5.22	1.1	3.02	2342	2
1	45	2	1	27.3258	144	80	2	1459	1455	1457	5.01	0	1.8	5.03	1.93	2.15	1457	2
2	33	1	1	23.8281	99	47	1	696	1751	1223.5	4.42	0	0.56	3.17	1	3.61	1223.5	1
2	57	3	1	28.0401	126	68	1	1171	1181	1176	6.13	0	1.25	4.69	1.4	2.32	1176	1
1	59	3	2	25.6369	110	68	1	1192	1300	1246	4.34	0	0.44	3.55	1.22	3.04	1246	1
1	78	5	2	27.0416	180	100	2	1752	1941	1846.5	16.05	1	1.38	4.71	1.43	2.54	1846.5	2
2	78	5	1	27.7008	161	81	2	1950	1961	1955.5	6.56	0	1.31	3.82	1.68	1.98	1955.5	2
1	59	3	2	31.6406	130	73	1	1174	1215	1194.5	4.1	0	2.07	4.36	0.98	2.39	1194.5	1
2	59	3	1	27.4348	119	83	1	1310	1332	1321	4.98	0	11.03	6.29	0.58	3.03	1321	1
1	34	1	2	27.2817	184	117	2				6.04	0	1.51	4.57	0.85	1.78		2
2	58	3	1	29.2101	132	76	1	1432	1413	1422.5	5.02	0	1.89	5.23	1.1	2.59	1422.5	1
2	54	2	1	26.8386	128	70	1	1559	1554	1556.5	4.46	0	1.53	6.08	1.03	1.57	1556.5	1
2	56	3	1	29.5385	149	94	2	1492	1567	1529.5	5.29	0	2.58	5.14	1.5	3.5	1529.5	2
1	58	3	2	28.4055	138	91	1	1388	1382	1385	4.61	0	0.99	4.22	1.09	3.88	1385	1
2	54	2	1	25.0292	138	84	1	1757	1589	1673	5	0	2.02	5.6	0.96	2.76	1673	1
1	56	3	2	29.737	138	79	1	1381	1370	1375.5	5.74	0	0.62	4.35	1.54	3.38	1375.5	1
1	46	2	2	24.9337	136	91	1	1199	1275	1237	4.41	0	0.55	3.96	1.49	4.95	1237	1
1	56	3	2	21.3463	133	76	1	1600	1535	1567.5	4.34	0	1.58	3.73	1.32	3.43	1567.5	1
1	52	2	2	22.8374	116	75	1	1572	1465	1518.5	4.91	0	0.98	5.45	1.4	2.72	1518.5	1
1	49	2	2	18.2066	130	78	1	1562	1512	1537	35.13	1	0.89	3.78	1.24	2.22	1537	1
2	69	4	1	23.4639	124	74	1	1520	1329	1424.5	5.87	0	0.95	5.35	1.15	2.08	1424.5	1
2	53	2	1	23.9257	126	74	1	1419	1453	1436	5.57	0	1.46	4.31	1.44	3.08	1436	1
1	56	3	2	24.8358	122	68	1	1220	1166	1193	5.77	0	0.74	3.78	1.36	2.83	1193	1
2	57	3	1	23.8832	128	84	1	1406	1416	1411	4.39	0	1.54	3.95	1.88	2.71	1411	1
1	45	2	1	24.8591	129	78	1	1427	1392	1409.5	2.72	0	1.09	3.53	1.19	4.7	1409.5	1
2	46	2	1	26.5731	113	74	1	1103	1078	1090.5	2.92	0	0.68	4.53	1.11	2.62	1090.5	1
1	52	2	2	27.9904	125	83	1	1171	1180	1175.5	2.75	0	3.32	5.53	1.36	2.41	1175.5	1
2	48	2	1	22.231	136	73	1								1.58	3.38		1
1	76	5	2	25.6549	141	82	1	1755	1708	1731.5	5.4	0	3.75	6.59	1.4	3.26	1731.5	1
1	69	4	2	23.3377	144	75	2	1688	1717	1702.5	4.8	0	2.33	5.42	1.32	3.32	1702.5	2
2	71	4	1	25.9766	172	92	2	1907	1907	1907	10.4	1	1.21	4.85	1.64	2.52	1907	2
2	55	3	1	29.3333	143	73	2	1757	1695	1726	4.2	0	2.57	5.17	0.93	2.48	1726	2
2	56	3	1	24	152	97	2	1869	1745	1807	5.1	0	0.92	3.82	1.5	2.53	1807	2
1	36	1	2	25.6803	124	81	1	1588	1589	1588.5	6	0	2.38	4.63	1.27	4.37	1588.5	1
1	50	2	2	21.3382	154	100	2	1992	1901	1946.5	7.2	1	4.43	5.36	1.02	3.37	1946.5	2
1	46	2	2	24.4857	141	82	1	1494	1469	1481.5	5.8	0	4.36	4.41	0.84	2.05	1481.5	1
2	64	3	1	27.6185	175	95	2	1600	1707	1653.5	12.2	1	3.53	5.24	0.5	1.48	1653.5	2
1	68	4	2	26.396	135	78	1	1737	1495	1616	6.9	1	3.64	5.77	1.16	3.33	1616	1
1	70	4	1	26.8633	132	84	1	1501	1410	1455.5	4	0	1.02	4.16	1.74	2.31	1455.5	1
1	44	1	2	24.1672	120	81	1	1310	1293	1301.5	4.7	0	0.94	3.3	1.77	2.33	1301.5	1
1	58	3	2	23.7698	123	80	1	1230	1206	1218	5.5	0	0.93	3.43	1.25	3.3	1218	1
2	70	4	1	28.2828	188	92	2	1509	1596	1552.5	4.8	0	3.09	5.35	1.19	2.54	1552.5	2
1	31	1	2	28.982	144	90	2	1530	1583	1556.5	5.5	0	3.78	4.32	1.34	4.72	1556.5	2
1	48	2	2	25.0762	128	88	1	1301	1279	1290	6.4	0	6.26	5.97	1.3	4.15	1290	1
1	36	1	2	27.5087	136	81	1	1402	1223	1312.5	6.9	1	15.01	3.59	0.6	2.53	1312.5	1
1	43	1	2	24.11	132	73	1	1191	1190	1190.5	5.3	0	1.45	3.76	0.9	2.77	1190.5	1
1	42	1	2	28.7268	136	79	1	1225	1168	1196.5	5	0	1.04	4.45	0.96	2.28	1196.5	1
1	24	1	2	29.0253	151	89	2	1441	1441	1441					0.8	2.1	1441	2
1	59	3	2	21.875	137	72	1	1456	1645	1550.5	7.9	1	1.67	3.8	1.48	3.47	1550.5	1
2	40	1	1	24.7676	132	80	1	1283	1274	1278.5	4.4	0	0.87	3.78	1.85	2.4	1278.5	1
2	45	2	1	23.9361	128	88	1	1331	1304	1317.5	4.7	0	0.7	4.04	1.11	2.87	1317.5	1
1	49	2	2	22.4082	128	79	1	1221	1162	1191.5	5.1	0	2.96	4.16	1.33	3.4	1191.5	1
2	67	4	1	35.5879	153	85	2	2196	2117	2156.5	5	0	3.17	5.33	1.19	3.77	2156.5	2
1	38	1	2	27.6817	119	72	1	1349	1299	1324	4.61	0	0.88	6.58	0.8	3.16	1324	1
1	46	2	1	24.0741	114	70	1	1191	1253	1222	4.39	0	2.64	3.24	1.64	4.77	1222	1
1	58	3	2	21.551	108	71	1	1075	1088	1081.5	3.44	0	0.33	1.72	1.36	2.99	1081.5	1
2	60	3	1	27.3923	129	80	1	1289	1286	1287.5	3.99	0	1.79	4	1.4	2.6	1287.5	1
2	48	2	1	27.0359	115	65	1	1083	1139	1111	4.36	0	0.84	2.67	1.4	3.43	1111	1
2	43	1	1	25.9766	121	79	1	920	969	944.5	4.06	0	1.35	2.02	1.19	2.77	944.5	1
1	46	2	2	26.5347	137	85	1	1376	1402	1389	4.78	0	1.45	3.66	0.79	2.69	1389	1
2	51	2	1	24.3824	126	81	1	1286	1145	1215.5	4.15	0	0.37	1.75	1.78	3.05	1215.5	1
2	46	2	1	23.4375	128	68	1	1262	1238	1250	3.98	0	0.98	3.1	1.09	1.55	1250	1
1	36	1	2	23.4509	133	75	1	1681	1606	1643.5	3.63	0	1.68	3.39	1.24	1.41	1643.5	1
1	55	3	2	34.4222	136	81	1	1310	1250	1280	3.78	0	1.61	3	1.04	2.9	1280	1
1	72	4	1	31.9757	151	77	2	1836	1813	1824.5	5.06	0	2.59	6.18	0.73	2.53	1824.5	2
2	65	4	1	22.1727	125	68	1	1185	1167	1176	3.43	0	0.24	2.54	0.79	2.7	1176	1
1	42	1	2	26.4721	148	85	2	1455	1395	1425	3.85	0	3.63	2.7	0.9	2.34	1425	2
1	44	1	2	25.8645	118	74	1	1169	1159	1164	3.64	0	1.92	2.46	1.76	3.58	1164	1
2	53	2	1	26.079	149	87	2	1616	1563	1589.5	3.44	0	8.63	3.82			1589.5	2
2	45	2	1	28.764	126	78	1	1252	1177	1214.5	4.24	0	1.03	3.41	2.26	3.71	1214.5	1
2	61	3	1	21.0871	125	71	1	1524	1459	1491.5	4.15	0	1.71	2.6	1	2.23	1491.5	1
2	69	4	1	23.1111	173	95	2	2351	2314	2332.5	7.57	1	1.68	3.67	1.54	2.67	2332.5	2
2	38	1	1	23.6686	164	89	2	1430	1479	1454.5	3.99	0	0.64	3.22	1.32	2.3	1454.5	2
2	45	2	1	23.3091	120	77	1	1317	1349	1333	3.25	0	0.61	2.28	1.36	1.48	1333	1
2	51	2	1	28.9231	166	98	2	1656	1676	1666	4.79	0	2.24	5.1	1.62	1.29	1666	2
1	64	3	1	19.8791	190	108	2	3662	2988	3325	5.09	0	0.53	2.41	2.02	3.1	3325	2
1	58	3	1	23.0104	145	94	2	1248	1209	1228.5	4.11	0	1.09	3.37	1.43	2.59	1228.5	2
2	52	2	1	28.2428	186	113	2	1570	1579	1574.5	3.12	0	1.67	5.65	1.38	4.33	1574.5	2
1	62	3	1	25.0135	163	90	2	1844	1896	1870	5.22	0	1.4	4.56	1.11	1.91	1870	2
2	62	3	1	21.5019	133	80	1	1825	1746	1785.5	5.45	0	0.95	3.62	1.59	2.7	1785.5	1
1	52	2	2	25.2473	119	83	1	1380	1401	1390.5	4.56	0	0.85	4.54	1.41	3.8	1390.5	1
2	52	2	1	18.6929	127	70	1	1289	1295	1292	4.2	0	0.53	5.02	1.6	3.83	1292	1
2	36	1	1	25.2174	144	90	2	1534	1432	1483	3.08	0	0.65	2.13	0.84	2.42	1483	2
1	41	1	2	26.2789	130	76	1	1481	1281	1381	5.27	0	4.41	3.37	1.92	2.61	1381	1
1	51	2	2	28.2484	156	89	2	1517	1549	1533	5.07	0	1.1	3.79	1.33	3.06	1533	2
1	45	2	2	32.2621	151	101	2	1482	1408	1445	6.01	0	4.33	4.04			1445	2
1	46	2	1	28.3937	137	78	1	1340	1325	1332.5	4.66	0	2.18	2.82	1.31	3.48	1332.5	1
1	34	1	2	25.3444	119	77	1	1376	1450	1413	3.78	0	2.16	4.52	0.71	1.66	1413	1
1	34	1	1	30.9304	137	85	1	1392	1437	1414.5	4.23	0	2.96	2.36	1	2.87	1414.5	1
1	64	3	2	26.396	132	77	1	1474	1494	1484	5.61	0	2.17	5.13	0.61	1.93	1484	1
1	53	2	1	27.8245	186	104	2	1693	1684	1688.5	4.49	0	0.58	2.6	1.06	1.75	1688.5	2
2	40	1	1	18.5901	137	74	1	1338	1319	1328.5	4.67	0	1.45	1.51	0.75	2.32	1328.5	1
1	54	2	2	23.0476	114	73	1	1312	1341	1326.5	4.78	0	0.94	4.53	2.07	3.97	1326.5	1
2	56	3	1	24.2439	141	92	2	1337	1395	1366	4.95	0	1.14	4.53	1.12	4.42	1366	2
2	66	4	1	26.6991	161	95	2	2630	2502	2566	13.09	1	1.28	4.06	1.13	1.93	2566	2
1	70	4	2	26.6389	142	88	2	1467	1462	1464.5	5.63	0	2.54	6.12	1.09	2.76	1464.5	2
1	54	2	2	29.34	130	80	1	1766	1863	1814.5	10.3	1	4.85	5.16	1.32	3.09	1814.5	1
1	51	2	2	26.0262	130	90	1	1500	1488	1494	7	1	3.04	5.72	0.54	2.37	1494	1
1	45	2	2	26.5118	140	87	1	1289	1312	1300.5	4.1	0	1.16	3.46	0.9	0.79	1300.5	1
1	60	3	2	25.5593	140	90	1	2333	2302	2317.5	5.2	0	2.6	4.78	0.96	4.09	2317.5	1
1	44	1	1	25.1024	140	90	1	1398	1251	1324.5	5.1	0	1.4	4.63	1.18	1.89	1324.5	1
1	46	2	2	23.6713	116	79	1	1292	1236	1264	5.3	0	1.18	3.92	1.65	3.9	1264	1
1	55	3	2	26.079	132	75	1	1564	1545	1554.5	5.9	0	1.76	4.95	1.55	2.53	1554.5	1
1	45	2	2	26.398	120	90	1	1329	1329	1329	5.6	0	2.28	4.95	0.9	1.71	1329	1
1	45	2	2	24.9135	120	80	1	1376	1422	1399	6.7	0	3.49	5.21	0.59	2.23	1399	1
2	50	2	1	23.7118	130	80	1	1528	1485	1506.5	7.2	1	5.01	4.61	0.85	2.01	1506.5	1
1	47	2	2	24.6755	101	60	1	1501	1595	1548	6.2	0	1.04	4.85	1.48	2.21	1548	1
1	60	3	1	24.3375	120	90	1	1775	1827	1801	6.8	0	2.32	5.3	1.19	2.48	1801	1
2	47	2	1	27.2392	120	80	1	1997	1995	1996	7.6	1	2.19	4.54	1.62	1.76	1996	1
2	46	2	1	30.478	135	76	1	1412	1402	1407	6.1	0	2.7	5	1.16	2.54	1407	1
1	41	1	2	23.0546	133	85	1	1289	1281	1285	6.8	0	1.91	7.31	0.41	2.82	1285	1
1	59	3	1	25.9095	120	80	1	1286	1311	1298.5	5.9	0	2.76	5.3	1.89	3.01	1298.5	1
1	49	2	2	23.8751	151	92	2				6.4	0	2.19	4.44	1.12	2.62		2
1	41	1	2	28.699	122	74	1	1155	1196	1175.5	5	0	2.81	4.42	1.95	4.88	1175.5	1
1	54	2	1	23.3234	118	66	1	1337	1243	1290	6.2	0	0.91	3.6	1.22	3.01	1290	1
1	54	2	2	22.8571	117	78	1	1440	1453	1446.5	5.9	0	0.72	5.16	1.16	3.07	1446.5	1
1	60	3	1	25.3515	142	96	2	1808	1933	1870.5	5.4	0	1.45	4.42	1.44	3.67	1870.5	2
2	45	2	1	28.8415	136	85	1	1396	1483	1439.5	5.7	0	1.36	4.01	1.66	3.47	1439.5	1
2	46	2	1	23.7253	174	96	2	1677	1652	1664.5	6.1	0	0.94	5.78	1.65	3.3	1664.5	2
1	45	2	2	30.6939	159	97	2	1481	1463	1472	7.5	1	6.85	6.07	0.98	2.69	1472	2
2	46	2	1	20.5761	127	77	1	1747	1797	1772	5.7	0	2.1	5.76	0.34	2.35	1772	1
1	45	2	2	27.3588	151	105	2	1882	1792	1837	6.4	0	3.5	4.41	0.6	2.05	1837	2
1	54	2	2	27.4725	133	82	1	1458	1457	1457.5	16.4	1	3.89	6.28	1.24	3.4	1457.5	1
1	45	2	1	27.0416	150	90	2	1735	1716	1725.5	6.2	0	3.67	6.52	1.74	3.46	1725.5	2
1	54	2	2	24.6097	174	96	2	1575	1557	1566	4.7	0	1.51	3.41	1.16	1.95	1566	2
1	46	2	2	26.7698	134	91	1	1684	1684	1684	6.2	0	2.91	5.5	0.73	1.74	1684	1
1	45	2	2	30.4218	171	111	2	1839	1800	1819.5	5.5	0	5.2	5.88	1.73	2.68	1819.5	2
1	52	2	2	23.7654	142	91	2	1627	1526	1576.5	6.2	0	2.05	5.68	1.29	2.94	1576.5	2
1	49	2	2	24.7676	125	80	1	1658	1630	1644	4.9	0	1.22	4.55	1.62	2.51	1644	1
1	50	2	2	21.7993	112	71	1	1357	1344	1350.5	6.3	0	5.54	5.18	1.81	2.16	1350.5	1
2	44	1	1	26.9531	119	74	1				5.6	0	1.03	4.21	0.83	2.49		1
1	55	3	1	25.6544	130	85	1	1638	1602	1620	6.1	0	3.36	4.8	1.81	4.24	1620	1
1	50	2	2	25.1024	166	72	2	1236	1236	1236	6.2	0	7.66	3.92	1.59	3.01	1236	2
1	52	2	1	28.7347	130	71	1	1564	1556	1560	5.6	0	1.08	3.19	1.64	2.55	1560	1
2	48	2	1	27.2392	110	68	1	1135	1161	1148	4.5	0	0.98	3.53	1.95	3.29	1148	1
1	43	1	1	26.1224	131	78	1	1664	1669	1666.5	5.1	0	3.68	4.78	1.39	3.52	1666.5	1
1	46	2	2	24.6755	128	87	1	1198	1393	1295.5	4.8	0	3.3	3.82	1.21	2.51	1295.5	1
2	43	1	1	22.8329	104	61	1	1050	1075	1062.5	5.2	0	1.05	4.92	1.35	3.03	1062.5	1
2	44	1	1	21.5139	112	79	1	1168	1147	1157.5	4.6	0	0.67	4	1.26	1.94	1157.5	1
1	41	1	2	26.8923	193	119	2	1860	2015	1937.5	5.2	0	1.54	4.09	1.73	3.74	1937.5	2
1	40	1	2	25.4694	116	75	1	1276	1111	1193.5	5.3	0	1.5	4.9	1.27	2.57	1193.5	1
2	41	1	1	21.2306	104	60	1	1214	1156	1185	5.2	0	0.71	3.89	1.42	2.25	1185	1
1	53	2	2	29.3524	132	79	1	1572	1656	1614	6	0	1.48	5.18	1.2	2.11	1614	1
1	54	2	2	27.7769	113	79	1	1256	1301	1278.5	5.4	0	1.27	4.25	1.12	3.05	1278.5	1
1	45	2	2	22.7903	118	91	1	1326	1348	1337	6.5	0	0.81	4.39	0.87	2.29	1337	1
1	44	1	2	27.8852	198	131	2	2097	1896	1996.5	5.6	0	2.94	7.01	1.79	2.88	1996.5	2
1	55	3	2	22.5827	129	90	1	1438	1409	1423.5	6.3	0	2.08	6.62	0.67	3.11	1423.5	1
2	42	1	1	22.0581	129	85	1	1375	1396	1385.5	5.3	0	0.79	3.96	1.58	4.65	1385.5	1
1	54	2	1	23.0518	133	79	1	1571	1566	1568.5	5.3	0	1.6	4.19	1.18	3.26	1568.5	1
1	45	2	2	26.8122	139	94	2	1402	1337	1369.5	7.8	1	3.31	4.32	1.71	2.92	1369.5	2
1	50	2	2	26.7036	144	87	2	1765	1899	1832	7.9	1	5.7	5.86	0.95	2.13	1832	2
1	49	2	2	27.0641	118	79	1	1392	1260	1326	5.9	0	3.59	5.22	1.58	2.36	1326	1
1	52	2	2	21.3068	131	80	1	1873	1795	1834	5	0	1.28	4.33	0.86	1.78	1834	1
1	47	2	2	22.7903	139	86	1	1886	1765	1825.5	6.2	0	8.91	5.43	1.56	3.14	1825.5	1
1	46	2	1	46.4753	195	131	2	1848	1737	1792.5	5.6	0	1.48	5.53	1.7	2.63	1792.5	2
1	45	2	2	24.9135	164	94	2	1456	1422	1439	5	0	1.74	6.06	0.73	1.3	1439	2
1	42	1	2	24.3072	137	89	1	1430	1440	1435	4.5	0	2.14	5.29			1435	1
2	41	1	1	23.03	118	75	1	1289	1242	1265.5	4.4	0	1	3.84	1.26	9.13	1265.5	1
1	53	2	2	27.4286	130	85	1	1642	1633	1637.5	5.5	0	1.16	4.1	0.99	2.25	1637.5	1
1	46	2	2	25.3934	116	84	1	1261	1352	1306.5	5.2	0	0.95	3.31	0.9	2.06	1306.5	1
1	46	2	2	24.3025	118	82	1	1216	1298	1257	5.2	0	2.49	4.13	2.59	3.23	1257	1
1	41	1	2	24.2215	127	89	1	1640	1600	1620	4.9	0	1.54	3.36	1.21	3.57	1620	1
1	42	1	2	22.3863	118	75	1	1263	1351	1307	5.8	0	2.98	3.71	0.55	1.62	1307	1
2	39	1	1	19.9792	122	75	1	1391	1418	1404.5	4.7	0	2.48	4.68	1.24	2.72	1404.5	1
1	44	1	2	28.4005	130	82	1	1403	1328	1365.5	5.6	0	0.65	5.12	1.39	3.65	1365.5	1
1	43	1	2	20.6575	96	60	1	1238	1301	1269.5	5.8	0	2.3	5	1.05	2.33	1269.5	1
1	35	1	1	20.3954	104	62	1	1224	1179	1201.5	4.7	0	2.41	4.55	1.45	2.65	1201.5	1
1	49	2	2	22.2291	109	72	1	1495	1647	1571	5	0	5.6	4.2	1.52	3.02	1571	1
1	47	2	2	26.7698	129	81	1	1721	1814	1767.5	4.7	0	2.66	4.71	1.67	3.17	1767.5	1
1	57	3	2	23.7954	194	104	2	2582	2644	2613	9.5	1	2.1	4.82	0.81	2.56	2613	2
1	45	2	2	24.1517	128	81	1	1930	1801	1865.5	10.4	1	2.32	4.36	0.92	3.24	1865.5	1
1	46	2	1	25.5102	128	83	1	1403	1383	1393	5.3	0	1.98	4.33	0.94	2.17	1393	1
1	47	2	2	30.8642	152	84	2	1616	1672	1644	6.3	0	3.85	5.33	1.92	2.08	1644	2
1	48	2	2	24.7676	124	90	1	1503	1323	1413	5.7	0	3.58	7.54	1.34	4.24	1413	1
1	49	2	2	33.952	156	100	2	1429	1453	1441	5.9	0	2.73	3.7	2.03	3.6	1441	2
1	56	3	2	28.6801	117	77	1	1219	1223	1221	5.1	0	1.56	4.45			1221	1
1	52	2	2	27.1416	141	96	2	1422	1541	1481.5	5.6	0	2.23	4.3	1.88	2.43	1481.5	2
1	42	1	2	33.9592	114	69	1	1051	1182	1116.5	5.4	0	2.13	5.1	1.03	5.55	1116.5	1
2	58	3	2	21.5139	141	95	2	1690	1711	1700.5	7.4	1	1.34	4.43	1.51	2.81	1700.5	2
1	50	2	2	29.7339	121	86	1	1213	1323	1268	8	1	10.51	8.09	1.33	3.61	1268	1
1	42	1	2	27.0993	142	91	2	1378	1339	1358.5	5.5	0	2.5	5.78	1.12	3.1	1358.5	2
1	50	2	2	30.0712	123	78	1	1615	1648	1631.5	5.4	0	0.9	4.85	0.77	2.59	1631.5	1
1	42	1	1	26.1224	124	83	1	1290	1308	1299	5	0	2.46	4.61	1.12	3.7	1299	1
1	54	2	2	26.3958	134	84	1	1496	1471	1483.5	5.2	0	1.57	4.2	1.24	3.7	1483.5	1
2	49	2	1	20.2848	101	61	1	1318	1257	1287.5	5.6	0	1.61	5.75	0.76	1.82	1287.5	1
1	45	2	2	23.5078	122	76	1	1199	1229	1214	5.7	0	0.98	3.29	1.1	3.2	1214	1
1	41	1	2	22.7732	118	68	1	1487	1569	1528							1528	1
1	42	1	2	22.9854	127	74	1	1313	1338	1325.5	5.6	0	1.85	4.73	1.02	2.81	1325.5	1
1	46	2	2	29.0006	112	70	1	1228	1242	1235	5.7	0	2.32	4.53	1.46	1.74	1235	1
1	44	1	2	26.449	129	83	1	1410	1436	1423	4.7	0	2.59	5.59	1.19	4.12	1423	1
1	42	1	1	27.6888	111	70	1	1169	1169	1169	4.8	0	1.41	4.1	0.73	2.73	1169	1
1	44	1	1	25.5102	126	86	1	1446	1262	1354	5	0	1.39	5.35	1.26	2.72	1354	1
1	55	3	2	30.1038	119	77	1	1127	1144	1135.5	3.1	0	0.83	3.7			1135.5	1
1	58	3	2	26.3465	128	75	1	1429	1573	1501	5.1	0	3.17	5.83	1.06	2.48	1501	1
1	51	2	2	25.8806	124	80	1	1299	1299	1299	4.6	0	2.18	6.68			1299	1
1	44	1	2	32.6531	151	100	2	1424	1435	1429.5	5.3	0	2.75	5.37	0.82	1.88	1429.5	2
1	53	2	1	27.9904	124	81	1	1428	1387	1407.5	4.6	0	2.05	4.21	0.84	2.18	1407.5	1
1	49	2	1	22.46	116	73	1	1255	1141	1198	5.6	0	1.77	4.3	0.75	2.94	1198	1
1	40	1	2	25.9516	121	84	1	1159	1139	1149	5.2	0	1.43	4.46	1.66	1.68	1149	1
1	40	1	2	22.6757	111	66	1	1361	1324	1342.5	5.9	0	1.87	4.42	1.74	1.75	1342.5	1
1	42	1	2	25.8806	143	90	2	1545	1567	1556					0.97	2.4	1556	2
1	46	2	2	28.7317	132	90	1	1506	1480	1493	6.5	0	1.34	5.59	1.61	2.73	1493	1
1	41	1	1	24.6181	105	63	1	1066	1000	1033	5.3	0	1.08	4.39	1.51	3.48	1033	1
1	41	1	2	25.7117	117	80	1	1318	1299	1308.5	5.8	0	2.2	5.24	0.45	2.46	1308.5	1
1	53	2	2	23.5294	136	88	1	1625	1654	1639.5	5.6	0	2.44	5.33	1.32	3.09	1639.5	1
1	38	1	1		115	63	1	1147	1114	1130.5	4.9	0	0.65	3.59	1.21	4.26	1130.5	1
2	44	1	1	22.4813	123	79	1	1464	1486	1475	5	0	1.3	6.76	0.41	2.44	1475	1
1	45	2	2	26.2976	131	77	1	1128	1136	1132	5.5	0	1.67	4.35	0.9	2.06	1132	1
1	43	1	1	29.7211	127	82	1	1562	1604	1583	14.9	1	2.69	4.95	1.27	1.62	1583	1
1	40	1	1	23.8751	138	95	2	1675	1732	1703.5	6.1	0	2.16	4.71	1.47	3.52	1703.5	2
2	44	1	1	31.6263	148	97	2	1451	1454	1452.5	6.9	1	0.67	3.84	1	1.91	1452.5	2
1	42	1	2	25.7959	138	90	1	1258	1254	1256	6.6	0	2.9	5.71	1.06	3.84	1256	1
1	37	1	2	25.4028	126	82	1	1300	1333	1316.5	5.8	0	1.01	3.48	1.22	3.44	1316.5	1
1	40	1	1	33.6593	151	100	2	1906	1953	1929.5	6.5	0	2.55	4.92	1.15	3.03	1929.5	2
1	41	1	2	23.9395	116	76	1	1541	1495	1518	5	0	1.33	5.47	1.1	1.79	1518	1
1	31	1	2	28.5156	111	64	1	1224	1140	1182	4.6	0	1.33	4.3	0.53	1.93	1182	1
1	44	1	2	24.6904	131	80	1	1668	1616	1642	6.3	0	2.09	4.16	1.34	2.9	1642	1
1	29	1	2	23.1241	124	71	1	1130	1113	1121.5	5.8	0	1.16	4.48	1.46	3.69	1121.5	1
2	42	1	1	27.3438	112	72	1	1234	1222	1228	5.5	0	1.73	5.75	1.49	2.23	1228	1
2	40	1	1	35.3212	160	93	2	1418	1317	1367.5	5.1	0	1.91	4.66	1.46	2.19	1367.5	2
1	46	2	2	28.6501	120	76	1	1240	1340	1290	4.8	0	1.62	3.34	0.94	4.6	1290	1
1	42	1	1	20.3704	120	75	1	1227	1278	1252.5	6	0	1.12	4.45	1.74	2.98	1252.5	1
2	37	1	1	24.1415	131	79	1	1334	1386	1360	5.5	0	1.8	6.55	2.2	2.9	1360	1
1	56	3	1	29.0688	150	94	2	1983	2038	2010.5	5.7	0	2.12	6.25	1.1	3.65	2010.5	2
1	44	1	2	30.6689	121	77	1	1351	1384	1367.5	4.8	0	1.64	5.33	0.97	2.23	1367.5	1
2	53	2	1	21.7193	111	60	1	1139	1217	1178	5.2	0	1.57	5.63	0.84	1.48	1178	1
1	41	1	2	30.1162	130	87	1	1552	1548	1550	6	0	1.29	4.47	0.77	2.03	1550	1
1	35	1	2	24.4898	176	108	2	2128	1953	2040.5	6.8	0	5.02	4.62	0.6	1.64	2040.5	2
1	27	1	1	27.7778	123	70	1	1029	1049	1039	5.3	0	0.43	3.44	1.99	2.8	1039	1
1	43	1	2	26.4236	120	80	1	1209	1148	1178.5	5.5	0	0.42	3.45	1.56	1.78	1178.5	1
1	57	3	1	22.9481	140	83	1	1607	1679	1643	6.5	0	0.73	4.51	1.92	2.69	1643	1
1	49	2	2	25.2595	149	90	2				6.3	0	1.71	4.25	1.38	2.47		2
1	27	1	1	23.7654	116	69	1	1277	1249	1263	5.7	0	1.86	4.5	1.16	3.65	1263	1
1	45	2	2	18.8272	150	104	2	1362	1377	1369.5	6.6	0	1.76	5.4	2.16	1.62	1369.5	2
1	45	2	2	28.7347	145	93	2	1482	1509	1495.5	6.6	0	3.22	5.38	1.99	3.45	1495.5	2
1	56	3	2	28.1625	152	98	2	1678	1705	1691.5	5.2	0	1.3	4.55	0.7	2.31	1691.5	2
1	44	1	2	27.7551	135	94	2	1500	1520	1510	6.4	0	2.35	4.34	0.86	4.15	1510	2
1	42	1	2	25.5354	159	100	2	1496	1554	1525	5.2	0	1.63	4.23	1.13	2.46	1525	2
2	43	1	1	22.7732	139	73	1	1355	1373	1364	5.5	0	1.43	5.46	1.18	3.69	1364	1
1	29	1	1	29.3878	142	81	2	1396	1430	1413	5.7	0	1.59	3.42			1413	2
2	36	1	1	23.5294	144	81	2	1570	1509	1539.5	5.7	0	1.11	4.25	1.51	3.57	1539.5	2
1	38	1	2	25.0135	139	93	2	1340	1326	1333	5	0	1.32	5.39	0.95	2.23	1333	2
2	38	1	1	23.4236	107	67	1	1039	1013	1026	5.4	0	0.77	3.78	1.03	3.23	1026	1
1	34	1	1	21.1389	132	77	1	1346	1341	1343.5	5.2	0	0.82	3.7	1.32	2.48	1343.5	1
1	31	1	2	24.2215	159	96	2	1616	1680	1648	5.1	0	1.25	5.04	1.36	2.54	1648	2
2	39	1	1	31.245	161	104	2	1993	2006	1999.5	5.4	0	0.58	3.74	2.22	3.41	1999.5	2
2	42	1	1	20.0288	105	66	1	1155	1162	1158.5	5	0	1.08	3.69	1.39	4.08	1158.5	1
1	29	1	2	27.6817	188	128	2	2569	2217	2393	7	1	4.04	4.37	1.09	2.64	2393	2
1	46	2	2	28.0863	140	95	2	1777	1574	1675.5	14.7	1	4.23	4.89	1.81	3.21	1675.5	2
1	28	1	1	28.4082	121	76	1	1336	1249	1292.5	5.6	0	1.43	3.08	1.11	2.04	1292.5	1
1	26	1	1	33.218	169	101	2	1461	1677	1569	4.9	0	2.88	4.52	1.25	5.12	1569	2
1	47	2	2	24.5089	143	85	2	1459	1518	1488.5	5.4	0	1.97	5.56	0.98	3.01	1488.5	2
1	29	1	2	29.0123	138	78	1	1428	1444	1436	5.7	0	2.44	5.12	1.34	3.37	1436	1
1	27	1	2	17.9282	116	70	1	1215	1183	1199	5.2	0	0.97	3.57	1.35	2.36	1199	1
2	45	2	1	23.1247	108	74	1	1198	1233	1215.5	5.1	0	1.95	5.23	1.19	4.84	1215.5	1
2	40	1	1	19.8141	107	66	1	1244	1238	1241	5.3	0	0.84	4.77	1.34	2.41	1241	1
2	46	2	1	33.8741	137	74	1	1239	1409	1324	5	0	1.3	4.96	0.74	3.43	1324	1
1	42	1	2	22.8571	116	80	1	1353	1325	1339	5.5	0	1.51	4	0.8	1.54	1339	1
1	37	1	2	28.0816	164	114	2	1830	1824	1827	11.5	1	3.29	4.75	1	2.74	1827	2
1	42	1	2	26.449	144	95	2	1577	1555	1566	6.7	0	2.05	6.54	1.44	4	1566	2
1	41	1	2	26.6436	141	95	2	1502	1453	1477.5	6.2	0	2.54	5.42	1.11	4.39	1477.5	2
1	41	1	1	23.1834	143	91	2	1698	1700	1699	5.3	0	2.35	5.18			1699	2
1	43	1	1	24.0238	187	109	2	1978	1925	1951.5	6.2	0	1.05	3.93			1951.5	2
2	41	1	1	22.46	114	66	1	1054	1031	1042.5	5.4	0	0.58	3.69	0.83	2.55	1042.5	1
2	34	1	1	29.3848	127	74	1	1332	1372	1352	5.7	0	1.68	4.5	2.17	2.83	1352	1
2	39	1	1	23.1473	107	59	1	1145	1066	1105.5	6.1	0	1.35	2.87	0.76	2.38	1105.5	1
1	40	1	2	27.7551	166	109	2	1715	1502	1608.5	9.1	1	5.07	2.76			1608.5	2
1	43	1	1	19.0039	132	86	1	1296	1223	1259.5	5.8	0	1.49	5.67	1.98	3.24	1259.5	1
1	41	1	1	25.3934	135	91	1	1353	1424	1388.5	5.9	0	1.03	5.29	0.98	2.83	1388.5	1
1	52	2	1	25.8546	151	98	2	1664	1592	1628	5.6	0	1.32	5.41	0.92	3.11	1628	2
2	35	1	1	20.0692	112	67	1	1099	1104	1101.5	5.2	0	0.75	4.6	1.22	4.24	1101.5	1
1	47	2	2	24.9135	143	100	2	1693	1653	1673	5.7	0	2.14	3.83	1.43	3.27	1673	2
1	46	2	2	32.6531	200	126	2	1556	1580	1568	6.4	0	1.95	5.03	0.69	2.79	1568	2
1	39	1	2	25.4327	184	128	2	2041	1981	2011	5.8	0	2.65	5.54	0.76	0.96	2011	2
1	26	1	2	26.0617	129	75	1	1089	1082	1085.5	4.46	0	1.49	5.72	1	2.54	1085.5	1
1	30	1	2	23.4568	126	70	1	1229	1219	1224	4.75	0	0.75	3.82	1.34	3.62	1224	1
2	35	1	1	24.0346	98	59	1	1173	1082	1127.5	5.28	0	0.56	3.78	1.38	2.61	1127.5	1
2	46	2	1	24.974	135	86	1	1330	1286	1308	5.34	0	2.13	5.81	1.63	3.56	1308	1
2	44	1	1	24.2188	157	87	2	1559	1564	1561.5	4.79	0	0.63	4.27	1.53	2.78	1561.5	2
2	36	1	1	18.3655	101	59	1	1384	1322	1353	4.32	0	1	3.86	1.07	3.21	1353	1
2	37	1	1	24.7676	136	75	1								1.42	2.85		1
1	49	2	2	27.6817	154	100	2	1828	1747	1787.5	5.08	0	2.87	4.54	0.96	2.54	1787.5	2
1	40	1	2	25.4581	206	116	2	1792	1798	1795					1.33	4.53	1795	2
1	42	1	2	24.1517	147	86	2	1292	1364	1328	4.75	0	3.45	5.63	2.24	3.16	1328	2
1	39	1	2	22.8374	136	83	1	1269	1282	1275.5	4.85	0	1.26	5.74	1.5	1.78	1275.5	1
1	39	1	2	21.6049	112	67	1	1253	1315	1284	4.99	0	1.62	4.88	0.8	3.11	1284	1
1	49	2	1	22.7583	106	64	1	975	999	987	5.38	0	1.14	3.86	1.84	3.77	987	1
1	33	1	1	24.3375	139	83	1	1274	1321	1297.5	5.2	0	1.36	4.56			1297.5	1
1	42	1	2	26.0617	141	91	1	1584	1666	1625	5.19	0	1.89	6.04	1.47	2.87	1625	1
1	49	2	2	24.3911	161	105	2	1463	1448	1455.5	6.14	0	3.81	4.38	1.85	3.19	1455.5	2
1	33	1	1	25.4071	152	90	2	1432	1373	1402.5	5.17	0	1.31	5.16	0.88	3.02	1402.5	2
1	41	1	2	27.2173	136	85	1	1422	1352	1387	4.68	0	2.11	6.54	1.53	2.98	1387	1
1	32	1	2	28.7347	139	91	1	1689	1774	1731.5	5.25	0	4.21	5.35	2.06	1.62	1731.5	1
1	42	1	1	22.2041	153	99	2	1418	1405	1411.5	5.3	0	2.14	4.48	1.24	2.13	1411.5	2
2	42	1	1	16.7969	94	53	1	1130	1126	1128	4.54	0	0.91	5.39	1.11	2.51	1128	1
1	42	1	2	27.6095	126	82	1	1458	1548	1503	7.54	1	5.16	6.65	1.12	1.94	1503	1
2	28	1	1								4.93	0	0.59	3.55	1.2	3.28
2	34	1	1	29.1363	171	114	2	1515	1571	1543	5.26	0	1.34	5.93	0.96	2.92	1543	2
2	47	2	1	30.0838	142	83	2	1374	1179	1276.5	5.8	0	3.2	5.05	0.65	2.91	1276.5	2
2	48	2	1	26.2917	132	76	1	1574	1577	1575.5	5.72	0	2.14	7.14	1.02	1.92	1575.5	1
2	51	2	1	23.4375	133	77	1	1383	1283	1333	5.68	0	2.08	5.88	1.35	3.06	1333	1
1	57	3	2	29.3848	163	87	2	1861	1905	1883	5.79	0	1.93	6.65	0.72	2.65	1883	2
2	45	2	1	20.0773	113	70	1	1189	1247	1218	4.96	0	1.2	7.25	0.96	2.86	1218	1
1	40	1	2	25.9259	129	75	1	1553	1501	1527	5.3	0	1.71	4.81	1.04	2.08	1527	1
1	43	1	2	24.4418	123	80	1	1465	1509	1487	4.68	0	1.41	4.36	0.86	1.79	1487	1
1	48	2	1	20.3125	117	76	1	1275	1302	1288.5	5.69	0	3.93	6.91			1288.5	1
2	40	1	1	21.7993	102	55	1	953	967	960	5.18	0	1.32	5.8	0.99	2.96	960	1
1	38	1	2	23.1206	127	74	1	1406	1378	1392	4.62	0	0.69	4.77	2.17	2.7	1392	1
2	47	2	1	19.5312	108	56	1	1198	1049	1123.5	5.07	0	0.89	4.54	1.76	3.06	1123.5	1
2	48	2	1	22.6562	108	70	1	1123	1062	1092.5	5.48	0	1.82	5.36	1.25	1.52	1092.5	1
2	49	2	1	26.6436	111	62	1	1029	1010	1019.5	5.77	0	1.52	4.2	0.89	2.73	1019.5	1
2	41	1	1	25.3906	140	89	1	1476	1483	1479.5	5.1	0	1.38	4.45			1479.5	1
1	39	1	2	32.6531	119	75	1	1263	1259	1261	5.46	0	2.91	5.35	1.18	4.76	1261	1
2	45	2	1	21.2585	122	73	1	1144	1180	1162	5.33	0	2.23	4.24	1.06	2.27	1162	1
2	45	2	1	21.83	112	60	1	1114	1155	1134.5	5.04	0	0.61	4.64	1.72	3.03	1134.5	1
1	36	1	1	20.0692	119	65	1	1347	1359	1353	5.31	0	2.26	3.43	1.32	1.31	1353	1
1	33	1	2	26.7094	122	77	1	1253	1302	1277.5	6.4	0	0.67	4.76	1.88	3.12	1277.5	1
1	60	3	2	28.4005	115	74	1	1262	1259	1260.5	6.15	0	4.06	5.32	1.37	4.4	1260.5	1
1	41	1	2	22.0386	121	70	1	1485	1949	1717	5.15	0	0.87	5.41	0.89	2.8	1717	1
2	46	2	1	20.4444	112	73	1	1261	1245	1253	5.24	0	0.83	5.21	1.49	2.63	1253	1
1	50	2	2	28.7197	130	84	1	1234	1293	1263.5	6.36	0	3.35	6.19	0.7	1.89	1263.5	1
2	42	1	1	22.9481	102	62	1	1085	1073	1079	4.98	0	0.76	5.25	1.18	3.55	1079	1
1	45	2	2	29.0533	131	86	1	1407	1488	1447.5	5.31	0	2.21	3.98	1.57	3.57	1447.5	1
1	46	2	1	23.6614	140	87	1	1453	1522	1487.5	6.19	0	3.5	6.11	1.13	4.28	1487.5	1
2	50	2	1	23.9813	136	83	1	1321	1319	1320	5.88	0	1.32	5.05	2.25	2.07	1320	1
1	46	2	2	27.4587	160	104	2	1762	1685	1723.5	5.25	0	2.27	5.06	1.43	2.12	1723.5	2
1	47	2	1	26.1224	128	84	1	1196	1154	1175	5.26	0	1.85	4.09	1.22	1.74	1175	1
2	42	1	1	22.9421	101	54	1	1111	1065	1088	6.95	1	11.23	8.74	1.2	1.74	1088	1
1	49	2	2	23.8751	130	80	1	1310	1351	1330.5	5.7	0	2.84	4.17	1.8	2.51	1330.5	1
1	44	1	2	26.8136	132	89	1	1602	1415	1508.5	5.7	0	2.1	5.7	0.89	2.81	1508.5	1
2	43	1	2	19.5312	124	83	1	1622	1493	1557.5	5.8	0	0.92	4.17	1.87	2.99	1557.5	1
1	46	2	2	25.6055	119	72	1	1426	1374	1400	5.18	0	1.38	4.66	0.65	2.53	1400	1
1	41	1	2	24.8591	130	83	1	1330	1454	1392	6	0	1.95	6.33	1.51	3.55	1392	1
1	49	2	2	26.2966	145	80	2	1605	1594	1599.5	9.77	1	0.87	5.22	0.7	3.51	1599.5	2
1	45	2	2	22.6562	127	88	1	1504	1494	1499	9.21	1	8.86	6.07	1.54	3.88	1499	1
1	49	2	2	23.5294	143	95	2	1621	1717	1669	5.4	0	1.85	5.57	0.31	2.64	1669	2
1	51	2	2	21.2585	125	85	1	1726	1714	1720	5.93	0	1.69	5.9	1.85	2.78	1720	1
2	48	2	1	24.1672	115	74	1	1308	1253	1280.5	5.43	0	1.68	5.63	1.54	3.25	1280.5	1
1	46	2	1	26.5338	161	85	2	1619	1571	1595	5.96	0	3.19	5.69	1.05	3.13	1595	2
2	45	2	1	24.1415	92	59	1	1135	1109	1122	5.46	0	1.06	4.36	1.54	2.59	1122	1
1	54	2	1	21.2031	109	78	1	1280	1196	1238	5.83	0	0.62	5.48	2.05	3.24	1238	1
1	56	3	2	20.8086	109	71	1	1179	1155	1167	4.91	0	2.48	5.98	1.9	4.12	1167	1
2	46	2	1	20.8117	149	92	2	1467	1469	1468	5.38	0	0.57	4.63	0.98	2.68	1468	2
2	46	2	1	19.1001	109	76	1	1217	1202	1209.5	5.36	0	0.88	4.65			1209.5	1
2	48	2	1	25.3444	156	90	2	1080	1633	1356.5	5.64	0	1.01	4.07	1.21	2.66	1356.5	2
1	52	2	2	28.3737	119	70	1	1242	1192	1217	7.98	1	3.1	4.51	1.43	4.89	1217	1
1	47	2	1	19.1571	128	80	1	1391	1331	1361	13.25	1	0.94	4.43	1.38	3.03	1361	1
2	46	2	1	21.2279	126	84	1	1570	1494	1532	5.2	0	0.96	3.89	0.95	2.49	1532	1
2	41	1	1	23.8751	111	66	1	1138	1184	1161	4.64	0	0.55	4.13	1.67	3.21	1161	1
1	59	3	1	22.2041	136	81	1	1693	1708	1700.5	5.62	0	0.91	3.72	0.87	3.16	1700.5	1
1	45	2	1	28.3848	137	87	1	1442	1453	1447.5	5.22	0	2.62	5.57	1.09	3.08	1447.5	1
1	46	2	2	20.8086	124	82	1	1490	1509	1499.5	5.49	0	3.21	4.29	0.96	2.73	1499.5	1
1	43	1	2	24.3375	134	92	2	1413	1405	1409	5.76	0	1.48	6.27			1409	2
1	45	2	1	25.5102	126	90	1	1472	1434	1453	5.87	0	1.86	4.36			1453	1
2	47	2	1	22.8624	145	83	2	1849	1857	1853	5.52	0	3.95	5.62	1.94	2.82	1853	2
1	47	2	1	22.1003	125	77	1	1463	1520	1491.5	5.49	0	1.77	5.51	1.3	2.98	1491.5	1
1	57	3	2	31.1419	127	85	1	1683	1650	1666.5	5.76	0	1.78	4.74	1.06	2.3	1666.5	1
1	48	2	2	27.0416	126	81	1	1434	1473	1453.5	7.22	1	5.07	5.59	1.66	5.03	1453.5	1
2	45	2	1	24.2215	109	58	1	1088	1043	1065.5	5.08	0	1.35	4.79	1.1	2.33	1065.5	1
1	46	2	2	31.25	136	92	2	1739	1721	1730	5.33	0	2.12	4.77	1.19	2.25	1730	2
1	56	3	2	24.2215	113	73	1	1389	1380	1384.5	4.9	0	2.51	4.22	1.37	1.78	1384.5	1
1	45	2	2	23.5102	121	83	1	1636	1674	1655	6	0	2.98	4.43	1.37	3.15	1655	1
2	46	2	1	26.3465	131	83	1	1358	1305	1331.5	5.3	0	1.32	4.09	1.49	2.48	1331.5	1
1	48	2	2	24.6097	120	75	1	1192	1220	1206	4.8	0	2.44	5.69	0.8	4.4	1206	1
1	45	2	2	26.7299	125	77	1	1193	1202	1197.5	6.4	0	3.68	5.26	1.58	3.44	1197.5	1
2	46	2	1	16.8475	123	84	1	1415	1337	1376	4.8	0	0.96	4.37	1.71	3.97	1376	1
2	41	1	1	18.3594	104	73	1	1040	1010	1025	5	0	0.65	3.73	0.88	1.88	1025	1
1	46	2	2	20.6612	143	83	2	1370	1340	1355	7.8	1	0.81	4.56	1.31	2.41	1355	2
1	49	2	1	22.4913	136	93	2	1483	1472	1477.5	5.1	0	1.2	4.45	1.52	2.72	1477.5	2
1	52	2	2	24.6181	122	76	1	1639	1585	1612	7.6	1	1.53	5.08	1.64	2.78	1612	1
1	45	2	1	24.1415	121	72	1	1227	1226	1226.5	5.6	0	1.55	5.97	1.03	3.53	1226.5	1
2	45	2	1	23.4375	118	56	1	1239	1162	1200.5	4.4	0	0.79	4.2	1.45	3.11	1200.5	1
2	46	2	1	24.6094	128	74	1	1375	1378	1376.5	5.2	0	1.7	5.66	1.16	2.83	1376.5	1
1	38	1	2	25.0593	123	78	1	1303	1380	1341.5	5.5	0	1.19	5.28			1341.5	1
1	50	2	1	26.5731	150	88	2	1681	1707	1694	9.2	1	1.13	5.62	0.81	1.33	1694	2
1	47	2	2	26.5625	121	80	1	1499	1397	1448	5.2	0	2.49	5.35	1.79	4.73	1448	1
1	52	2	2	24.8163	131	82	1	1481	1527	1504	6	0	1.62	4.8	0.47	2.77	1504	1
2	45	2	2	24.841	122	73	1	1275	1371	1323	6.3	0	1.06	5.65	1.27	6.24	1323	1
1	39	1	1	23.4375	126	82	1	1260	1311	1285.5	6	0	1.3	6.04	0.85	1.38	1285.5	1
2	53	2	1	24.6094	126	76	1	1454	1447	1450.5	4.8	0	1.43	6.33	1.33	3.23	1450.5	1
2	45	2	1	24.0055	132	81	1	1479	1403	1441	6.23	0	1.59	4.3	1.22	1.93	1441	1
1	47	2	2	27.5134	133	85	1	1551	1525	1538	8.9	1	3.14	4.6	1.05	2.95	1538	1
1	58	3	2	25.9516	157	93	2	1783	1918	1850.5	4.8	0	0.94	5.09	1.35	3.06	1850.5	2
1	45	2	2	23.8751	137	86	1	1756	1853	1804.5	5.6	0	2.21	5.67	0.68	2.53	1804.5	1
1	39	1	2	27.4406	139	86	1	1525	1512	1518.5	6.2	0	1.58	6.1	0.84	2.21	1518.5	1
2	46	2	1	25.3906	134	81	1	1386	1405	1395.5	5.5	0	1.62	4.53	0.74	2.02	1395.5	1
1	48	2	2	22.9819	121	84	1	1204	1265	1234.5	4.7	0	1.35	4.35	0.73	3.97	1234.5	1
1	46	2	2	30.1103	167	103	2	2114	2103	2108.5	5.3	0	1.05	3.68	1.18	2.63	2108.5	2
1	45	2	1	23.1983	141	77	1	1465	1533	1499	7.2	1	0.73	6.65	2.55	3.89	1499	1
1	50	2	1	23.7387	121	73	1	1275	1289	1282	5.1	0	0.52	2.98	2.3	2.84	1282	1
1	45	2	2	23.1834	113	70	1	1251	1028	1139.5	5.1	0	1.6	6.02	1	2.9	1139.5	1
1	51	2	2	28.3737	137	89	1	1639	1582	1610.5	5.7	0	2.13	4.89	1.43	3.19	1610.5	1
2	44	1	1	21.4844	113	73	1	1040	1047	1043.5	5.1	0	1.27	3.8	1.6	2.03	1043.5	1
2	46	2	1	20.5693	109	69	1	1037	1047	1042	5.1	0	1.48	6.11	2.26	2.8	1042	1
2	47	2	1	20.061	115	64	1	1210	1222	1216	4.3	0	0.87	5.09	1.15	2.49	1216	1
2	47	2	1	23.2254	137	82	1	1194	1139	1166.5	5.2	0	0.73	4.02	2.95	2.21	1166.5	1
2	47	2	1	23.7954	110	70	1	1312	1222	1267	5	0	0.93	4.23	0.95	2.81	1267	1
1	46	2	2	25.9516	120	80	1	1169	1190	1179.5	5.7	0	1.65	4.41	0.77	1.81	1179.5	1
1	49	2	1	26.7299	200	121	2	2046	2108	2077	5	0	2.32	5.79	1.94	2.68	2077	2
1	47	2	1	23.3556	144	96	2	1707	1675	1691	5.2	0	1.12	4.68	1.21	3.85	1691	2
1	56	3	2	26.1962	139	85	1	1893	1918	1905.5	4.7	0	1.8	4.48	0.56	2.18	1905.5	1
1	46	2	2	23.8754	119	76	1	1602	1495	1548.5	9.2	1	1.93	2.84	1.19	3.21	1548.5	1
2	48	2	1	22.1003	127	75	1	1435	1401	1418	5	0	0.86	4.69	1.26	3.17	1418	1
2	47	2	1	26.4381	118	71	1	1302	1301	1301.5	6.7	0	1.52	4.47	1.1	3.54	1301.5	1
1	49	2	1	25.6173	123	81	1	1602	1546	1574	8.5	1	1.82	4.45	1.18	1.66	1574	1
1	46	2	2	23.939	126	85	1	1384	1412	1398	6.8	0	1.96	5.69	1.36	3.39	1398	1
1	57	3	2	17.301	94	54	1	1088	1100	1094	4.7	0	0.56	2.28	2.73	3.7	1094	1
1	35	1	2	27.7551	130	77	1	1453	1504	1478.5					1.31	2.85	1478.5	1
1	45	2	2	21.9713	112	68	1	1148	1106	1127	5.1	0	0.85	3.41	1.39	2.27	1127	1
1	48	2	1	21.0938	124	68	1	1304	1312	1308	5.4	0	0.83	4.28	1.63	2.72	1308	1
1	47	2	1	26.2976	164	99	2	1522	1502	1512	5.2	0	2.93	3.3	0.65	1.66	1512	2
1	44	1	2	29.4029	128	91	1	1343	1347	1345	5.6	0	3.85	4.97	1.08	3.53	1345	1
1	46	2	2	23.1206	118	83	1	1399	1369	1384	5.5	0	0.89	3.86	0.79	2.5	1384	1
2	39	1	1	24.1672	136	89	1	1293	1240	1266.5	4.9	0	1.55	2.98	1.09	2	1266.5	1
2	38	1	1	23.6244	105	69	1	1050	1039	1044.5	5.3	0	1.47	4.04	1.14	2.03	1044.5	1
2	48	2	1	25.0762	121	82	1	1598	1568	1583	4.6	0	2.32	4.86	2.1	1.52	1583	1
1	54	2	1	29.0657	135	85	1	1721	1737	1729	7.1	1	1.72	3.75	1.26	1.54	1729	1
1	46	2	2	20.7612	119	77	1	1371	1282	1326.5	5.4	0	1.15	4.81	0.63	1.2	1326.5	1
1	60	3	2	27.7551	127	75	1	1639	1568	1603.5	12.2	1	1.31	4.4	2.56	3.54	1603.5	1
1	57	3	2	25.9516	182	85	2	2054	2034	2044	10.2	1	3.45	5.72	2.04	2.62	2044	2
1	45	2	2	27.7177	136	87	1	1449	1503	1476	6.2	0	2.39	5.07	1.2	3	1476	1
1	44	1	2	25.9516	139	85	1	1657	1618	1637.5	5.2	0	2.13	4.93	1.28	2.7	1637.5	1
1	54	2	2	26.2346	134	87	1	1564	1541	1552.5	5.7	0	0.8	4.1	1.08	2.75	1552.5	1
2	40	1	1	20.9644	104	57	1	1168	1099	1133.5	4.9	0	0.65	4.18	1.21	2.4	1133.5	1
1	50	2	1	28.0899	128	80	1	1262	1250	1256	6.7	0	2.36	4.47	0.96	2.8	1256	1
1	42	1	2	23.5102	120	82	1	1262	1287	1274.5	5.9	0	1.56	4.04	1.22	2.48	1274.5	1
1	45	2	2	25.565	132	88	1	1554	1774	1664	9.7	1	2.6	5.2	0.83	2.21	1664	1
2	45	2	1	21.875	114	67	1	1087	1104	1095.5	5.1	0	0.43	4.42	1.17	2.53	1095.5	1
2	46	2	1	23.833	101	56	1	1341	1429	1385	5.4	0	2	4.78	1.42	3.37	1385	1
2	48	2	1	19.2277	97	56	1	1182	1187	1184.5	4.6	0	0.44	4.6	1.81	2.52	1184.5	1
2	45	2	1	26.5625	139	81	1	1250	1238	1244	5.2	0	0.77	4.47	1.7	2.05	1244	1
2	48	2	1	22.151	125	79	1	1269	1220	1244.5					1.14	3.38	1244.5	1
1	46	2	2	28.3737	168	107	2	1936	1944	1940	5.8	0	3.38	5.79	2.01	5.07	1940	2
1	50	2	2	26.4236	133	88	1	1411	1573	1492	5.8	0	3.58	4.42	0.18	3.22	1492	1
1	46	2	2	27.0416	121	79	1	1413	1451	1432	7.1	1	1.68	5.44	0.62	0.88	1432	1
1	56	3	1	26.1224	149	83	2	1723	1740	1731.5	6.8	0	0.73	5.4	2.54	3.45	1731.5	2
1	45	2	2	26.9598	157	100	2	1896	1909	1902.5	6.6	0	9.9	5.88	1.1	3.71	1902.5	2
1	49	2	2	23.6614	122	86	1	1191	1211	1201	5.4	0	1.26	4.45	1.58	2.16	1201	1
1	56	3	2	31.0979	137	82	1	1572	1527	1549.5	5.1	0	4.55	4.21	0.75	1.73	1549.5	1
1	45	2	2	26.9896	140	87	1	1496	1419	1457.5	7.1	1	2.01	4.21	0.82	1.66	1457.5	1
1	40	1	2	25.2595	124	80	1	1280	1260	1270	5.3	0	2.01	5.04	1.05	2.4	1270	1
2	37	1	1	20.7612	106	71	1	1125	1100	1112.5	4.9	0	0.65	3.34	0.84	2.27	1112.5	1
2	46	2	1	24.4646	129	77	1	1336	1314	1325	5.9	0	1.29	5.98	0.98	1.83	1325	1
1	47	2	2	22.4913	124	71	1	1428	1535	1481.5	5.3	0	1.28	4.76	0.92	1.77	1481.5	1
2	43	1	1	22.0386	128	90	1	1351	1261	1306	4.5	0	1.17	4.21	1.3	2.13	1306	1
2	43	1	1	22.8624	124	79	1	1191	1201	1196	5.2	0	1.07	4.25	1.06	2.37	1196	1
1	44	1	2	24.281	124	79	1	1199	1190	1194.5	5.8	0	0.58	2.98	2.24	3.12	1194.5	1
2	41	1	1	22.571	109	76	1	1228	1228	1228	5.4	0	1.05	4.35	1.19	3.56	1228	1
1	48	2	1	25.2092	127	84	1	1476	1449	1462.5	5.7	0	1.63	5.42	1.54	2.23	1462.5	1
2	46	2	1	21.5139	137	93	2	1618	1633	1625.5	5.2	0	0.71	3.93	1.79	2.66	1625.5	2
1	42	1	2	30.2469	139	92	2	1515	1515	1515	5.7	0	2.57	3.99	1.33	4.14	1515	2
2	41	1	1	24.974	116	69	1	1269	1287	1278	6	0	1.34	5.03	0.94	3.26	1278	1
2	45	2	1	19.1001	111	66	1	1216	1216	1216	5.1	0	1.02	4.42	1.46	3.25	1216	1
1	41	1	2	19.8347	109	74	1	1036	1062	1049	5.3	0	1.05	3.82	1.48	3.78	1049	1
2	43	1	1	22.2137	118	55	1	1120	1158	1139	6	0	0.73	4.55	1.77	3.06	1139	1
2	40	1	1	26.6728	129	73	1	1275	1172	1223.5	5.5	0	0.95	4.2	1.5	2.71	1223.5	1
2	41	1	1	21.0772	117	73	1	1080	1091	1085.5	5.6	0	0.83	4.19	2.18	1.94	1085.5	1
2	44	1	1	19.9792	112	71	1	1379	1370	1374.5	5.1	0	0.88	2.93	1.03	1.84	1374.5	1
2	41	1	1	25.4028	107	67	1	1099	1085	1092	6.1	0	0.68	4.12	0.51	0.85	1092	1
2	41	1	1	22.8624	96	61	1	1154	1136	1145	5.1	0	0.53	4.19	1.58	3.77	1145	1
2	40	1	1	25.2994	117	70	1	1183	1166	1174.5	5.9	0	0.69	4.05	0.85	1.12	1174.5	1
2	39	1	1		110	66	1	1237	1241	1239	5.4	0	0.27	3.63	2.03	4.94	1239	1
1	42	1	1	30.3673	140	80	1	1501	1538	1519.5	5.3	0	1.29	4.81	1.04	3.53	1519.5	1
1	53	2	2		144	88	2	1657	1679	1668	5.5	0	1.74	4.31	1	2.35	1668	2
1	42	1	2	23.7387	122	69	1	1162	1137	1149.5	6.1	0	2.86	3.79	0.64	1.8	1149.5	1
1	55	3	1	26.3465	119	77	1	1327	1337	1332	5.2	0	1.03	5.36	0.91	2.08	1332	1
1	42	1	2	22.7732	111	86	1	1246	1245	1245.5	6.4	0	6.56	6.22	0.85	2.22	1245.5	1
1	41	1	2	21.8776	131	76	1	1283	1245	1264	7.8	1	8.96	5.04	1.5	3.4	1264	1
1	45	2	1	22.1453	124	76	1	1269	1281	1275	5.3	0	1.04	4.85	1.42	3.65	1275	1
2	40	1	1	23.3355	134	78	1	1207	1100	1153.5	5.2	0	0.86	4.1	1.01	3.3	1153.5	1
2	39	1	1	23.634	116	78	1	1208	1092	1150	5	0	1.04	4.68	1.39	3.02	1150	1
2	40	1	1	21.3039	109	70	1	1255	1274	1264.5	5.1	0	0.5	3.42	1.1	3.45	1264.5	1
2	47	2	1	20.9572	111	75	1	1070	1114	1092	5.1	0	0.42	3.89	1.39	3.77	1092	1
1	51	2	2	24.3865	136	94	2	1439	1408	1423.5	5.5	0	4.74	7.03	0.86	3.06	1423.5	2
1	39	1	2	23.1084	109	67	1	1238	1250	1244	5.7	0	1.37	6.26	1.02	1.76	1244	1
1	50	2	2	21.1073	118	74	1	1223	1092	1157.5	5.6	0	0.58	5.14	1.4	4.34	1157.5	1
2	35	1	1	21.9076	111	70	1	1424	1379	1401.5	4.8	0	0.66	4.23	1.44	1.91	1401.5	1
1	53	2	2	21.8776	127	82	1	1512	1549	1530.5	5.3	0	3.87	5.04	1.06	3.62	1530.5	1
1	38	1	1	25.9516	121	70	1	1287	1290	1288.5	5.3	0	1.67	3.42	0.78	2.89	1288.5	1
2	41	1	1	19.052	111	69	1	1061	1172	1116.5	5.6	0	1.69	4.86	1.68	4.94	1116.5	1
1	44	1	2	29.3878	165	115	2	1745	1662	1703.5	5.9	0	1.93	5.51	0.8	2.94	1703.5	2
1	46	2	2	26.7299	129	80	1	1556	1510	1533	5.2	0	2.37	5.12	1.45	2.93	1533	1
1	42	1	2	29.5369	127	88	1	1064	993	1028.5	6.1	0	1.98	6.53	0.79	3.68	1028.5	1
1	42	1	2	21.4619	121	71	1	1232	1295	1263.5	5.7	0	0.77	3.5	1.48	1.83	1263.5	1
1	42	1	2	22.8395	132	88	1	1185	1192	1188.5	6	0	1.09	4.82	1.02	2.36	1188.5	1
2	44	1	1	21.6713	102	54	1	1033	1008	1020.5	5.2	0	0.65	3.47	1.55	2.52	1020.5	1
2	42	1	1	22.4059	98	66	1	1032	987	1009.5	4.6	0	0.95	3.49	1.08	4.55	1009.5	1
1	41	1	2	25.7469	118	69	1	1452	1426	1439	5.2	0	1.42	5.1	0.94	2.27	1439	1
2	41	1	1	21.0772	126	85	1	1183	1152	1167.5	5.7	0	1.15	4.22	0.99	2.63	1167.5	1
2	40	1	1	20.7031	104	58	1	1192	1162	1177	5.5	0	1.19	4.57	1.51	4.36	1177	1
2	48	2	1	23.5304	140	91	1	1306	1284	1295	5.7	0	0.96	5.67	1.49	2.05	1295	1
2	49	2	1	22.2656	109	71	1	1062	982	1022	5.5	0	0.45	3.57	1.27	2.68	1022	1
2	42	1	1	26.9531	121	79	1	1351	1351	1351	6.8	0	2.51	4.11	1.29	4.3	1351	1
2	41	1	1	19.9792	104	69	1	1019	1019	1019	5	0	0.6	3.6	1.68	3.32	1019	1
2	40	1	1	20.0474	120	69	1	1243	1233	1238	5.2	0	0.83	4.92	1.74	2.43	1238	1
2	43	1	1	24.539	102	55	1	1091	1105	1098	5.4	0	1.13	3.57	1.08	2.64	1098	1
2	40	1	1	20.9366	133	70	1	1270	1282	1276	5.6	0	0.59	3.64	2.2	3	1276	1
2	41	1	1	23.4375	108	71	1	1251	1239	1245	4.9	0	1.3	5.34	0.81	2.56	1245	1
2	55	3	2	27.7177	136	84	1	1340	1357	1348.5	5.2	0	0.72	3.53	1.68	3.88	1348.5	1
2	47	2	1	28.3987	123	70	1	1015	1106	1060.5	4.9	0	1.15	4.15	0.83	2.26	1060.5	1
1	47	2	2	29.7265	173	102	2	1498	1625	1561.5	6.2	0	2.13	5.24	0.87	0.87	1561.5	2
2	50	2	1	19.9219	128	87	1	1345	1286	1315.5	6	0	1.43	6.19	1.05	2.5	1315.5	1
1	55	3	2	26.7299	123	79	1	1427	1366	1396.5	6.8	0	4.07	3.77	1.27	2.41	1396.5	1
2	45	2	1	21.7738	114	63	1	1169	1051	1110	5.4	0	1.11	4.17	1.94	2.55	1110	1
2	40	1	1	22.2656	107	68	1	1342	1342	1342	5.3	0	0.74	4.14	1.34	4.63	1342	1
2	48	2	1	22.5896	103	56	1	1188	1064	1126	5.1	0	0.65	4.83	1.99	3.62	1126	1
1	15	1	1	19.7055	129	86	1	1310	1367	1338.5	7.1	1	1.1	5.02	0.84	3.26	1338.5	1
2	41	1	1	22.0386	112	68	1	1141	1097	1119	4.8	0	0.83	4.33	0.79	2.52	1119	1
1	42	1	2	25.9107	137	80	1	1579	1519	1549	5.3	0	5.14	5.54	1.17	3.38	1549	1
1	47	2	2	27.7778	161	100	2	1575	1590	1582.5	6.2	0	1.75	4.53	0.91	3.89	1582.5	2
1	40	1	1	21.3669	114	75	1	1317	1266	1291.5	5.5	0	1.07	3.99	1.33	2.8	1291.5	1
2	41	1	1	27.852	166	96	2	1511	1578	1544.5	5.9	0	2.18	4.14	1.03	3.17	1544.5	2
1	55	3	2	20.2812	118	85	1	1500	1556	1528	5.7	0	2.49	4.55	1.4	3.67	1528	1
1	45	2	1	26.8274	139	85	1	1400	1415	1407.5	5.5	0	2.25	4.25	2.12	4.85	1407.5	1
2	48	2	1	24.7676	115	74	1	1302	1342	1322	5.2	0	2.17	4.34	0.56	1.98	1322	1
1	40	1	2	26.3958	121	68	1	1169	1157	1163	5.8	0	0.73	3.79	1.97	4.22	1163	1
1	47	2	2	24.5675	129	94	2	1543	1630	1586.5	10.5	1	3.14	5.12	0.57	2.31	1586.5	2
1	45	2	1	23.8087	119	79	1	1318	1272	1295	5.3	0	0.82	5.12	0.83	2.95	1295	1
1	38	1	1	31.2213	158	98	2	2134	2755	2444.5	7.1	1	2.57	4.88	0.99	4.51	2444.5	2
1	40	1	2	23.9249	120	70	1	1286	1242	1264	6	0	1.73	4.46	1.2	3.29	1264	1
2	43	1	1	22.3757	102	60	1	1009	1022	1015.5	5.9	0	1.09	4.94	1.41	2.8	1015.5	1
2	45	2	1	20.83	109	60	1	1204	1149	1176.5	5.1	0	1.04	3.8	0.77	3.39	1176.5	1
1	51	2	2	24.9135	114	76	1	1371	1412	1391.5	5.7	0	1.08	4.99	1.42	4.02	1391.5	1
1	40	1	1	21.4536	105	65	1	1076	1076	1076	5.7	0	0.8	4.84	1.36	2.36	1076	1
2	48	2	1	23.5294	117	72	1	1144	1105	1124.5	5.3	0	0.9	4.82	1.75	2.89	1124.5	1
2	46	2	1	20.3125	106	68	1	1198	1168	1183	5.6	0	1.34	5.78	1.82	3.91	1183	1
2	45	2	1	23.5078	107	65	1	994	1018	1006	5.9	0	2.01	4.83	1.72	3.59	1006	1
1	45	2	2	20.5714	111	70	1	1299	1355	1327	5.3	0	0.9	3.63	1.14	3.12	1327	1
1	43	1	1	22.1453	123	71	1	1783	1723	1753	13.6	1	0.86	5.82	0.99	4.64	1753	1
1	45	2	2	23.04	121	71	1	1485	1567	1526	14.9	1	0.83	3.93	1.99	2.76	1526	1
2	39	1	1	23.9188	114	74	1	1252	1186	1219	5.3	0	1.95	4.58	1.3	2.72	1219	1
2	47	2	1	24.0344	123	67	1	1450	1426	1438	5.1	0	1.87	6.49	1.07	2.32	1438	1
2	46	2	1	25.8065	128	73	1	1334	1340	1337	5.3	0	3.1	4.5	1.08	3.16	1337	1
2	43	1	1	20.7031	110	70	1	1294	1173	1233.5	6.8	0	1.16	5.22	1.02	2.3	1233.5	1
1	42	1	2	27.6817	144	90	2	1468	1550	1509	9.4	1	1.33	5.18	0.74	2.29	1509	2
2	40	1	1	20.1951	116	72	1	1152	1171	1161.5	5.7	0	0.97	4.08	1.61	2	1161.5	1
1	51	2	1	29.0698	126	80	1	1559	1501	1530	6.3	0	2.76	4.44	1.01	2.76	1530	1
2	45	2	1	26.5021	99	63	1	1142	1095	1118.5	5.8	0	1.48	4.37	1.12	2.13	1118.5	1
2	45	2	1	21.3039	135	89	1	1341	1285	1313	5.7	0	1.47	6.74	0.73	1.93	1313	1
2	45	2	1	22.5827	130	83	1	1135	1293	1214	6	0	1.17	4.78	0.33	3.44	1214	1
1	41	1	2	29.4118	148	93	2	1926	1855	1890.5	14.8	1	3.59	5.1	1.82	1.67	1890.5	2
1	41	1	2	24.9135	135	85	1	1540	1624	1582	7.5	1	4.59	4.99	2.23	2.42	1582	1
1	41	1	2	24.2215	141	88	1	1566	1497	1531.5	8.2	1	12.35	6.81	0.97	2.02	1531.5	1
1	45	2	2	28.075	121	85	1	1776	1741	1758.5	6.6	0	2.7	6.19	1.96	2.96	1758.5	1
1	47	2	2	24.539	124	78	1	1261	1268	1264.5	5.5	0	1.25	4.04	1.68	4.16	1264.5	1
1	40	1	2	23.5102	121	77	1	1252	1184	1218	5.5	0	1.02	3.73	1.45	4.58	1218	1
1	47	2	1	24.7676	122	74	1	1462	1348	1405	6.5	0	2.39	6.18	1.03	2.16	1405	1
1	41	1	1	26.2188	132	81	1	1321	1395	1358	4.9	0	0.88	4.95	0.38	1.31	1358	1
1	46	2	2	27.0416	127	82	1	1228	1240	1234	5.6	0	5.36	6.39	1.17	2.54	1234	1
1	40	1	2	24.5156	125	80	1	1426	1445	1435.5	5.3	0	1.75	4.87	0.7	2.93	1435.5	1
2	37	1	1	20.1348	97	54	1	1084	1018	1051	5.4	0	0.38	4.35	0.43	2.72	1051	1
1	40	1	2	23.03	140	89	1	1683	1726	1704.5	7	1	2.33	5.44	1.17	2.48	1704.5	1
2	41	1	1	24.6094	95	63	1	940	962	951	5.6	0	2.13	5.48	1.02	3.22	951	1
1	53	2	2	26.4236	156	103	2	1810	1831	1820.5	6.8	0	2.67	5.89	1.15	2.44	1820.5	2
2	49	2	1	20.1733	141	85	1	1407	1311	1359	5.5	0	1.79	5.3	1.11	2.17	1359	1
1	42	1	2	23.9869	118	77	1	1665	1576	1620.5	5.9	0	1.59	5.44	0.81	3.33	1620.5	1
2	40	1	1	23.9361	113	72	1	1223	1192	1207.5	5.4	0	0.58	3.46	2.08	3.94	1207.5	1
2	46	2	1	33.3333	137	92	2	1393	1174	1283.5	5.4	0	1.56	5.22	0.69	2.5	1283.5	2
1	40	1	2	32.1929	147	92	2	1377	1364	1370.5	4.8	0	3.12	4.54	1.19	3.51	1370.5	2
1	55	3	2	23.8751	131	75	1	1521	1428	1474.5	6.2	0	0.44	3.67	1.77	3.94	1474.5	1
1	40	1	1		145	85	2	1442	1442	1442	5.6	0	0.62	3.83	1.18	3.04	1442	2
1	49	2	2	26.2976	142	89	2	1743	1437	1590	8.4	1	1.45	4.81	0.78	3.03	1590	2
1	41	1	2	26.1224	127	79	1	1555	1502	1528.5	6.3	0	0.9	5.19	0.99	3.68	1528.5	1
1	46	2	2	22.7903	138	73	1	1280	1258	1269	5.9	0	1.45	4.35	0.58	2.21	1269	1
1	48	2	2	24.7721	117	66	1	1246	1182	1214	5.7	0	0.78	3.09	1.56	2.12	1214	1
1	40	1	2	28.0664	128	77	1	1324	1287	1305.5	4.8	0	0.59	3.57	0.91	2.83	1305.5	1
1	51	2	2	27.4145	125	80	1	1306	1304	1305	5.9	0	4.45	5.3	1.19	1.94	1305	1
2	48	2	1	19.052	100	66	1	1411	1404	1407.5	5.8	0	3.43	5.69	1.64	2.37	1407.5	1
2	41	1	1	27.0552	118	66	1	1443	1476	1459.5	5.5	0	1.02	4.01	2.54		1459.5	1
2	46	2	1	22.2291	127	70	1	1524	1488	1506	5.8	0	1.81	4.12	2.16	3.02	1506	1
1	41	1	1	21.9713	124	74	1	1176	1222	1199	6	0	1.71	4.83	1.15	3.43	1199	1
2	42	1	1	22.8624	119	67	1	1143	1152	1147.5	5.5	0	1	4.2	1.54	4.15	1147.5	1
2	44	1	1	22.4766	96	60	1	1015	1048	1031.5	4.7	0	0.98	3.91	1.87	3.56	1031.5	1
2	40	1	1	23.0469	119	71	1	1250	1187	1218.5	6	0	0.61	5.28	0.75	2.37	1218.5	1
1	47	2	2	27.4506	120	74	1	1448	1503	1475.5	6.8	0	2.67	5.61			1475.5	1
1	40	1	2	24.3911	115	69	1	1362	1379	1370.5	6	0	0.78	4.53	2.63	3.44	1370.5	1
2	45	2	1	29.2969	155	100	2	1504	1403	1453.5	5.2	0	1.41	5.15	0.8	2.89	1453.5	2
1	43	1	2	26.2976	109	74	1	1013	1008	1010.5	6	0	5.05	4.86	1.54	2.08	1010.5	1
1	40	1	2	19.8413	115	69	1	1230	1222	1226	5.3	0	1.22	3.97	0.91	3.78	1226	1
2	40	1	1	25.1486	109	55	1	1232	1230	1231	5	0	1.8	5.15	0.79	3.51	1231	1
1	41	1	1	22.0581	118	73	1	1244	1214	1229	6	0	1.3	6.2	1.15	3.16	1229	1
1	41	1	1	22.4913	107	60	1	1175	1150	1162.5	6	0	0.73	4.53	0.94	3.69	1162.5	1
2	42	1	1	19.0039	103	55	1	1068	1038	1053	5.3	0	0.86	4.67	0.93	2.96	1053	1
1	39	1	1	26.8136	117	74	1	1138	1125	1131.5	4.7	0	0.82	4.16	1.13	3.9	1131.5	1
1	40	1	1	29.0533	140	91	1	1348	1301	1324.5	5.4	0	0.85	4.71	1.5	3.1	1324.5	1
1	53	2	2	23.9395	124	77	1	1639	1647	1643	16.3	1	1.8	3.98	0.84	2.3	1643	1
2	39	1	1	26.7229	116	69	1	1072	1014	1043	5.9	0	1.81	6.34	1.66	2.53	1043	1
1	55	3	2	25.0399	124	78	1	1225	1213	1219	5.5	0	0.7	4.36	1.08	2.52	1219	1
1	41	1	1	23.8751	113	73	1	1320	1274	1297	5.2	0	3.34	5.47	1.07	2.44	1297	1
1	46	2	2	27.6817	132	79	1	1432	1419	1425.5	5.72	0	0.87	3.94	1.45	3.15	1425.5	1
1	45	2	2	20.9644	110	62	1	1226	1224	1225	5.6	0	0.95	4.36	1.07	3.06	1225	1
2	49	2	1	29.5159	128	72	1	1249	1158	1203.5	5.5	0	0.83	6	0.79	1.79	1203.5	1
2	39	1	1	21.7738	90	52	1	1013	1005	1009	5.1	0	0.97	4.48	1.38	2.74	1009	1
1	49	2	1	26.4463	129	82	1	1467	1445	1456	5.6	0	1.45	4.98	0.79	2.2	1456	1
1	46	2	1	22.3214	128	83	1	1297	1368	1332.5	4.9	0	1.25	4.06	1.61	4.03	1332.5	1
2	45	2	1	19.7055	106	65	1	1156	1135	1145.5	5.2	0	1.01	4.72	0.64	1.64	1145.5	1
1	41	1	2	29.4118	130	85	1	1286	1265	1275.5	4.8	0	1.75	5.36	1.23	3.16	1275.5	1
1	40	1	2	24.3025	135	89	1	1468	1437	1452.5	6.8	0	2.81	5.03	1.15	3.34	1452.5	1
2	40	1	1	22.9481	116	69	1	1011	934	972.5	4.9	0	0.82	3.57	1.29	3.04	972.5	1
1	42	1	1	24.6904	140	82	1	1507	1544	1525.5	6.9	1	5.62	4.71			1525.5	1
1	46	2	2	25.5102	139	79	1	1509	1571	1540	6	0	1.84	5.81	1.45	4.37	1540	1
2	40	1	1	21.3675	125	79	1	1354	1317	1335.5	5.5	0	1.56	5.11	1.08	2.94	1335.5	1
1	42	1	1	23.3887	127	80	1	1237	1226	1231.5	5.7	0	1.46	5.8	1.25	3.89	1231.5	1
1	46	2	2	26.2976	128	79	1	1225	1244	1234.5	5.4	0	2.65	5.16	1	2.7	1234.5	1
1	43	1	2	27.3797	147	88	2	1702	1657	1679.5	5.8	0	1.66	6.78	0.88	2.76	1679.5	2
1	46	2	1	27.7551	151	91	2	1689	1876	1782.5	6.2	0	1.17	4.59	0.79	2.51	1782.5	2
1	41	1	1	29.4118											1.5	2.47
1	43	1	1	24.5675	130	86	1	1588	1547	1567.5	6.6	0	1.49	4.88	1.35	2.82	1567.5	1
2	42	1	1	20.3954	110	84	1	1233	1230	1231.5	6	0	0.61	3.98	0.87	4.05	1231.5	1
1	32	1	2	25.5102	130	82	1	1356	1357	1356.5	5.7	0	1.95	5.37	1.27	2.71	1356.5	1
1	40	1	2	25.9516	124	80	1	1489	1469	1479	6.2	0	0.74	4.46	1.21	2.38	1479	1
1	40	1	2	25.0135	129	85	1	1274	1255	1264.5	5.6	0	1.85	5.1	1.28	1.68	1264.5	1
1	45	2	2	27.5482	120	70	1	1561	1639	1600	5.9	0	1.69	5.78			1600	1
1	41	1	1	22.5306	139	84	1	1436	1475	1455.5	5.6	0	3.22	7.18	0.79	4.2	1455.5	1
1	40	1	2	29.0657	135	92	2	1500	1482	1491	6.4	0	1.98	4.82	0.52	1.89	1491	2
1	40	1	2	27.7634	119	76	1	1216	1190	1203	6	0	2.45	5.66	0.73	4.1	1203	1
2	44	1	1	22.1893	123	73	1				5.4	0	0.58	5.21	1.29	3.84		1
1	51	2	2	25.8264	182	119	2	1991	2164	2077.5	14.8	1	7.67	4.45	1.06	3.6	2077.5	2
2	40	1	1	23.0112	100	65	1	993	1226	1109.5	6.9	1	0.85	3.64	1.46	3.45	1109.5	1
2	44	1	1	21.2279	98	50	1	983	1055	1019	5.3	0	0.38	3.58	1.4	4.29	1019	1
2	47	2	1	25.2994	99	55	1	1174	1172	1173	4.06	0	1.28	5.5	1.3	1.76	1173	1
2	48	2	1	23.3377	113	64	1	1208	1168	1188	4.85	0	0.69	6.06	1.1	2.48	1188	1
2	45	2	1	25.2994	136	81	1	1713	1526	1619.5	6	0	2.8	6.24			1619.5	1
1	47	2	2	27.0416	125	71	1	1164	1166	1165	5.01	0	3.5	5.72	0.85	0.9	1165	1
2	43	1	1	19.4734	105	64	1	1227	1281	1254	4.63	0	0.78	3.73	1.21	2.6	1254	1
1	42	1	1	22.0243	115	70	1	1212	1169	1190.5	5.23	0	1	4.29	1.4	1.17	1190.5	1
2	35	1	1	20.9321	115	78	1	1393	1360	1376.5	4.67	0	0.73	4.68	1.24	4.22	1376.5	1
2	41	1	1	23.0469	135	84	1	1354	1302	1328	4.89	0	1.43	4.68	1.08	3.8	1328	1
1	40	1	2	24.858	127	86	1	1327	1304	1315.5	5.19	0	2.56	5.16	1.24	3.35	1315.5	1
1	40	1	2	22.0522	120	73	1	1301	1241	1271	5.44	0	2.94	5.25	1.15	3.04	1271	1
1	40	1	1	30.1194	126	85	1	1400	1427	1413.5	5.29	0	2.52	5.7			1413.5	1
1	47	2	2	28.3737	125	80	1	1437	1343	1390	5.04	0	5.34	5.51	0.8	2.95	1390	1
1	37	1	1	25.0135	129	85	1	1252	1282	1267	5.53	0	2.52	4.57	1.18	2.16	1267	1
1	46	2	2	24.6914	146	93	2	1428	1461	1444.5	4.27	0	0.97	3.78	1.25	2.61	1444.5	2
1	40	1	1	20.4491	99	57	1				5.09	0	1.1	4.13				1
1	47	2	2	27.4691	133	79	1	1278	1221	1249.5	5.12	0	1.6	5.34	0.91	2.48	1249.5	1
2	46	2	1	21.6441	150	84	2	1550	1550	1550	7.7	1	1.13	5.57	0.83	1.8	1550	2
2	47	2	1	23.7954	148	92	2				5.16	0	0.68	3.36	1.32	1.91		2
2	47	2	1	21.6041	119	75	1	1189	1258	1223.5	4.62	0	1.34	6.03	0.94	2.52	1223.5	1
1	40	1	1	26.8923	111	80	1	1383	1429	1406	5.31	0	1.34	3.7	1.44	4.11	1406	1
1	40	1	1	22.8374	145	91	2	1504	1632	1568	5.67	0	1.67	4.65			1568	2
2	43	1	1	19.563	103	54	1	1077	1079	1078	4.49	0	0.65	4.16	1.61	3.07	1078	1
1	41	1	2	25.5036	136	84	1	1245	1156	1200.5	4.4	0	2.69	5.94	0.87	3.63	1200.5	1
1	43	1	2	25.6173	136	78	1	1326	1277	1301.5	4.78	0	2.45	4.57	0.89	2.52	1301.5	1
1	41	1	2	27.6817	172	95	2	897	824	860.5	4.66	0	1.24	5.8	1.34	4.27	860.5	2
2	40	1	1	19.5312	133	81	1	1650	1500	1575	5.25	0	0.84	4.79	1.35	2.49	1575	1
1	47	2	2	32.6531	172	115	2	1747	1802	1774.5	5.11	0	1.96	5.46	1.14	2.01	1774.5	2
2	41	1	1	21.9899	123	72	1	1190	1249	1219.5	4.48	0	1.61	4.75	0.86	0.93	1219.5	1
1	40	1	1	27.6817	123	74	1	1554	1432	1493	4.98	0	2.86	5.91	0.44	2.15	1493	1
1	50	2	1	22.694	141	93	2	1429	1381	1405	5.18	0	0.68	5.21	1.07	1.92	1405	2
1	43	1	2	24.2215	128	79	1	1408	1374	1391	6.04	0	1.85	4.88	1.02	3.03	1391	1
2	41	1	1	20.9572	98	56	1	1210	1147	1178.5	4.28	0	1.35	5.99	0.92	1.35	1178.5	1
1	41	1	1	28.4091	130	83	1	1352	1402	1377	4.04	0	1.87	4.82	1.08	3.67	1377	1
2	42	1	1	21.2306	102	63	1	1155	957	1056	4.97	0	0.57	3.69			1056	1
2	36	1	1	19.1953	105	68	1	1144	1136	1140	3.98	0	1.05	3.45	0.78	1.78	1140	1
1	42	1	2	25.565	113	65	1	1144	1149	1146.5	4.62	0	0.95	4.94	1.16	3.32	1146.5	1
1	41	1	2	24.3911	124	86	1	1461	1480	1470.5	4.65	0	3.57	5.57	1.35	3.01	1470.5	1
1	41	1	2	25.2092	114	71	1	1248	1222	1235	6.29	0	2.9	4.77	1.22	2.77	1235	1
1	42	1	2	29.0548	145	93	2	1539	1554	1546.5	5.41	0	4.18	6.16	1.97	2.74	1546.5	2
1	44	1	1	26.8745	130	82	1	1178	1076	1127	5.34	0	1.67	5.76	0.82	2.28	1127	1
2	41	1	1	21.6128	118	71	1	1048	1120	1084	4.75	0	0.52	3.11	2.32	3.86	1084	1
1	44	1	2	23.3011	149	108	2	1592	1905	1748.5	5.47	0	5.45	4.84	1.26	2.41	1748.5	2
2	44	1	1	19.1406	110	69	1	1300	1235	1267.5	4.71	0	1.18	3.92	1.01	3.73	1267.5	1
2	41	1	1	21.6713	111	77	1	1159	1092	1125.5	4.84	0	1.62	6.19	1	2.56	1125.5	1
1	37	1	2	29.0123	124	69	1	1071	1104	1087.5	5.01	0	2.95	4.24	0.72	3.15	1087.5	1
2	44	1	1	22.9481	115	67	1	1353	1351	1352	5.25	0	1.13	4.48	1.14	3.91	1352	1
2	44	1	1	24.3865	137	79	1	1497	1592	1544.5	4.8	0	2.55	5.91	1.59	3.19	1544.5	1
2	44	1	1	25.9701	138	74	1	1243	1250	1246.5	4.91	0	4.34	5.09	1.46	2.65	1246.5	1
1	40	1	2	25.8264							4.36	0	1.96	6.17	0.69	1.06
1	47	2	1	22.8329							5.42	0	7.02	4.66	0.84	1.92
1	39	1	2	27.968	172	106	2	1943	1894	1918.5	5.23	0	6.91	4.58	0.75	2.43	1918.5	2
2	39	1	1	21.9899	117	81	1	1173	1145	1159	4.53	0	1.14	3.89	1.15	1.38	1159	1
2	38	1	1	22.2656	112	63	1	1133	1146	1139.5	4.28	0	0.52	3.94	1.27	2.73	1139.5	1
2	49	2	1	24.4352	158	85	2	1658	1614	1636	4.73	0	2.02	4.93	0.58	1.77	1636	2
1	48	2	1	24.2215	117	73	1	1334	1330	1332	5.11	0	1.57	5.15	0.71	2.12	1332	1
2	41	1	1	30.8532	145	95	2	1353	1510	1431.5	5.75	0	1.91	4.95	0.67	1.73	1431.5	2
2	46	2	1	24.3865	138	92	2	1462	1469	1465.5	5.08	0	1.8	6.05	0.78	3.78	1465.5	2
2	47	2	1	26.2188	117	85	1	1358	1339	1348.5	4.24	0	1.56	4.1	0.91	2.87	1348.5	1
2	44	1	1	22.8928	125	74	1	1287	1304	1295.5	3.4	0	0.8	5.62	1.76	3.83	1295.5	1
2	43	1	1	23.5883	129	82	1	1354	1416	1385	4.7	0	1.01	3.98	1.32	2.07	1385	1
1	56	3	1	22.9421	111	73	1	1221	1281	1251	5.4	0	0.38	4.63	1.41	3.01	1251	1
1	52	2	2	21.9713	134	88	1	1775	1859	1817	5.6	0	3.25	5.44	0.98	3.6	1817	1
2	43	1	1	20.6193	118	72	1	1142	1118	1130	4.33	0	0.66	3.12	1.2	1.78	1130	1
2	36	1	1	22.68	116	77	1	1238	1141	1189.5	4.37	0	0.94	3.64	1.09	2.84	1189.5	1
2	53	2	1	23.3067	117	79	1	1225	1213	1219	5.79	0	0.97	6.49	1.63	3.08	1219	1
1	71	4	2	23.8281	158	98	2	2792	2642	2717	5.09	0	1.97	5.89	0.83	3.72	2717	2
1	41	1	2	22.9854	117	67	1	1102	1225	1163.5	4.28	0	1.25	4.79	1.56	2.6	1163.5	1
1	58	3	2	21.5139	141	95	2	1690	1711	1700.5	5.41	0	1.05	5.62	1.28	3.2	1700.5	2
1	41	1	2	22.7732	118	68	1	1487	1569	1528	5.47	0	1.35	5.18	1.23	3.13	1528	1
1	42	1	2	22.9854	127	74	1	1313	1338	1325.5	4.84	0	1.31	4.64	1.67	3.08	1325.5	1
1	58	3	2	26.3465	128	75	1	1429	1573	1501	4.58	0	0.42	3.92	1.34	1.53	1501	1
1	42	1	2	25.8806	143	90	2	1545	1567	1556	4.96	0	1.27	4.69	1.18	2.17	1556	2
1	46	2	2	28.7317	132	90	1	1506	1480	1493	11.96	1	2.66	3.77	0.89	0.62	1493	1
1	41	1	2	25.7117	117	80	1	1318	1299	1308.5	4.97	0	1.98	5.12	1.7	2.87	1308.5	1
1	38	1	1		115	63	1	1147	1114	1130.5	5.85	0	1.5	4.57	1.38	3.6	1130.5	1
2	43	1	1	19.0039	132	86	1	1296	1223	1259.5	4.93	0	1.55	4.75	0.7	1.89	1259.5	1
2	48	2	1	20.3125	117	76	1	1275	1302	1288.5	4.84	0	0.75	4.72	1.61	2.16	1288.5	1
2	41	1	1	23.8751	111	66	1	1138	1184	1161	5.2	0	0.53	4.56	1.84	3.15	1161	1
1	42	1	2	22.8395	132	88	1	1185	1192	1188.5	5.23	0	1.26	4.96	1.09	2.53	1188.5	1
1	55	3	2	27.7177	136	84	1	1340	1357	1348.5	6.53	0	2.27	5.91	1.45	2.86	1348.5	1
2	45	2	1	22.3133	116	76	1	1112	1122	1117	7.97	1	1.17	4.71	1.41	2.51	1117	1
1	45	2	2	25.1559	115	70	1	1165	1066	1115.5	4.81	0	1.57	5.14	1.25	2.56	1115.5	1
2	42	1	1	18.75	129	81	1	1299	1212	1255.5	5.02	0	0.57	4.22	0.93	3.17	1255.5	1
2	41	1	1	19.7055	139	77	1	1341	1338	1339.5	4.43	0	0.99	5.12	1.02	3.14	1339.5	1
2	41	1	1	20.9644	106	67	1	1271	1245	1258	5.14	0	1.17	3.42	1.05	3.27	1258	1
1	40	1	2	24.6904	139	83	1	1440	1527	1483.5	4.92	0	3.02	5.9	0.2	0.88	1483.5	1
1	47	2	1	29.4118	126	78	1	1522	1509	1515.5	5.16	0	3.01	4.96	1.05	2.88	1515.5	1
1	42	1	2	28.4091	142	84	2	1145	1044	1094.5	4.82	0	2.97	4.3	0.82	2.51	1094.5	2
1	58	3	1	25.8264	135	90	1	1497	1473	1485	7.66	1	1.29	4.32			1485	1
2	47	2	1	22.8329	128	85	1	1295	1170	1232.5	5.97	0	1.94	4.88	1.06	2.57	1232.5	1
1	55	3	1	27.7447	130	86	1	1703	1695	1699	4.83	0	4.12	5.94	1.13	1.69	1699	1
1	46	2	2	30.4832	137	84	1	1285	1358	1321.5	5.27	0	2.51	5.41	0.97	2.64	1321.5	1
1	59	3	2	25.3934	148	88	2	1646	1661	1653.5	4.82	0	1.67	4.93	1.24	3.66	1653.5	2
1	57	3	2	24.8016	120	76	1	1529	1506	1517.5	5.77	0	4.58	5.12	1.13	2.58	1517.5	1
1	41	1	1	23.939	129	82	1	1346	1336	1341	4.99	0	2.6	3.93	1.04	2.25	1341	1
1	43	1	2	26.4236	148	100	2	1511	1482	1496.5	4.82	0	2.07	3.85	1.5	2.49	1496.5	2
1	41	1	2	26.0617	123	78	1	1293	1251	1272	5.47	0	1.6	4.1	1.92	1.88	1272	1
1	45	2	1	26.6749	145	96	2	1661	1795	1728	4.89	0	3.62	4.37	0.93	2.56	1728	2
1	40	1	1	22.2656	128	90	1	1640	1668	1654	4.52	0	2.9	4.9	1.26	2.9	1654	1
2	40	1	1	25.0399	120	69	1	963	930	946.5	5.18	0	0.66	4.24	1.22	3.08	946.5	1
2	42	1	2	27.7447	105	67	1	1075	1075	1075	4.3	0	0.83	4.4	1.29	2.85	1075	1
2	44	1	1	23.5078	119	76	1	1143	1125	1134	4.91	0	2.84	4.11	1.72	3.86	1134	1
1	43	1	2	29.9836	123	74	1	1190	1214	1202	5.25	0	1.77	5.93			1202	1
2	40	1	1	21.83	125	71	1	1231	1220	1225.5	4.46	0	0.76	4	0.86	2.22	1225.5	1
1	42	1	1	26.4915	104	63	1	1103	1088	1095.5	5.04	0	0.79	4.19	1.48	4.2	1095.5	1
1	39	1	1	24.0741	116	69	1	1125	1157	1141	4.46	0	1.06	4.57	1.34	3.21	1141	1
1	45	2	2	26.1224	134	88	1	1510	1533	1521.5	6.2	0	16.02	6.5			1521.5	1
2	58	3	1	30.4832							5.37	0	1.53	5.68	1.81	1.95
2	48	2	1	22.1003	120	73	1	1475	1472	1473.5	4.63	0	2.45	5.05	1.65	3.56	1473.5	1
2	47	2	1	21.4844	128	84	1	1339	1385	1362	4.77	0	0.65	5.12	1	2.39	1362	1
1	41	1	1	24.8016	146	101	2	1486	1533	1509.5	5.51	0	1.29	5.79	0.83	2.4	1509.5	2
2	44	1	1	18.7305	113	66	1	1322	1279	1300.5	3.75	0	0.96	3.81	1.3	3.46	1300.5	1
2	47	2	1	23.4375	156	90	2	1608	1555	1581.5	4.65	0	1.18	5.21	0.6	1.54	1581.5	2
2	40	1	1	19.2894	112	65	1	1205	1121	1163	4.96	0	0.48	3.73	1.87	3.49	1163	1
2	45	2	1	22.8329	123	80	1	1293	1369	1331	5.54	0	1.62	5.47	1.21	2.99	1331	1
2	37	1	1	20.7612	115	74	1	1100	1046	1073	5.07	0	0.84	4.96	0.94	4.14	1073	1
2	38	1	1	22.2063	117	65	1	1116	1103	1109.5	4.99	0	1.14	4.34	0.47	0.93	1109.5	1
1	46	2	2	28.9461	135	91	1	1304	1259	1281.5	4.15	0	1.73	4.45	0.87	4.08	1281.5	1
2	48	2	1	23.8281	142	84	2	1447	1448	1447.5	4.11	0	1.56	3.93	0.89	2	1447.5	2
2	50	2	1	29.6158	132	70	1	1255	1194	1224.5	5.87	0	1.91	4.57	1.25	2.11	1224.5	1
1	49	2	2	27.6361	128	80	1	1329	1300	1314.5	4.99	0	1.7	6.75	1.41	2.06	1314.5	1
2	40	1	1	20.061	104	59	1	1054	1032	1043	4.56	0	0.41	4.48	1.13	1.7	1043	1
2	40	1	1	18.8271	104	66	1	1165	1160	1162.5	4.37	0	1.47	3.96	1.2	1.55	1162.5	1
2	49	2	1	24.6548	142	78	2	1540	1515	1527.5	5.03	0	0.78	5.09	1.29	3.82	1527.5	2
2	40	1	1	22.2137	117	70	1	1294	1332	1313	4.35	0	0.67	5.46	1.59	2.69	1313	1
1	42	1	2	28.634	121	73	1	1079	1048	1063.5	4.89	0	11.03	6.34	0.63	1.5	1063.5	1
2	41	1	1	19.563	96	55	1	1073	976	1024.5	4.16	0	0.94	4.35	0.88	3.23	1024.5	1
1	41	1	2	28.3447	123	80	1	1358	1327	1342.5	4.46	0	3.77	4.99	1.81	4.2	1342.5	1
1	40	1	1	25.6896	125	80	1	1329	1177	1253	4.77	0	0.76	3.43	1.73	3.44	1253	1
2	41	1	1	20.3125	92	61	1	1137	1193	1165	3.79	0	0.62	4.43	0.68	2.52	1165	1
2	47	2	1	24.2188	124	76	1	1182	1205	1193.5	4.86	0	1.6	5.19	2.48	2.25	1193.5	1
2	53	2	1	31.1111	124	89	1	1571	1561	1566					1.65	1.52	1566	1
2	38	1	1	22.4323	111	56	1	1289	1153	1221	4.36	0	0.62	4.44	1.63	3.97	1221	1
2	35	1	1	22.5827	122	80	1	1365	1335	1350	4.38	0	1.01	4.05	1.69	2.86	1350	1
2	37	1	1	31.25	132	82	1	1306	1263	1284.5	4.9	0	0.51	3.81	2.23	2.72	1284.5	1
2	41	1	1	19.9481	116	59	1	1469	1442	1455.5	7.81	1	1.99	7.25	1.08	4.15	1455.5	1
2	39	1	1	20.3125	117	74	1	1286	1304	1295	4.34	0	1.95	5.89	1.17	3.12	1295	1
2	45	2	1	23.8751	105	64	1	1137	1125	1131	4.64	0	1.61	4.46	1.12	2.9	1131	1
2	42	1	1	20.5457	111	71	1	1208	1162	1185	3.77	0	1.09	3.75	0.9	2.81	1185	1
2	38	1	1	20.9572	118	61	1	1121	1109	1115	4.27	0	0.78	4.63	2.48	2.99	1115	1
1	42	1	2	25.8166	180	116	2	2279	2238	2258.5	5.61	0	2.93	4.61	1.39	1.92	2258.5	2
1	44	1	1	29.3848	119	74	1	1130	1175	1152.5	4.5	0	1.42	4.84	1.05	2.53	1152.5	1
1	50	2	2	27.4406	141	88	1	1418	1411	1414.5	4.69	0	1.7	4.24	1.39	3.19	1414.5	1
2	43	1	1	27.6361	180	106	2	1618	1642	1630	4.15	0	1.59	4.81	0.53	1.61	1630	2
1	59	3	1	25.2595	141	82	1	1505	1524	1514.5	5.07	0	3.62	6.5	1.28	2.67	1514.5	1
2	42	1	1	25.2363	104	68	1	1187	1094	1140.5	4.8	0	0.87	3.23	0.87	3.74	1140.5	1
2	41	1	1	22.7732	106	57	1	1037	1049	1043	4.2	0	1.07	5.18	1.28	1.97	1043	1
2	40	1	1	26.9127	111	75	1	1301	1318	1309.5	4.61	0	1.47	4.74	0.73	2.23	1309.5	1
2	43	1	1	22.2063	111	71	1	976	1043	1009.5	4.97	0	1.39	3.93	0.65	2.81	1009.5	1
2	43	1	1	26.5625	107	58	1	1051	1022	1036.5	5.17	0	1.37	3.5			1036.5	1
2	41	1	1	20.9566	113	65	1	1332	1262	1297	3.8	0	0.61	4.57	1.13	1.56	1297	1
2	44	1	1	20.83	105	66	1	1175	1202	1188.5	4.24	0	1.15	5.67	1.79	4.91	1188.5	1
2	40	1	1	24.6094	99	58	1	1161	1137	1149	4.26	0	1.32	4.91	0.56	0.97	1149	1
2	41	1	1	21.5645	113	68	1	1351	1308	1329.5	4.32	0	2.95	5.85	1.84	2.51	1329.5	1
2	42	1	1	20.83	106	68	1	1005	991	998	4.68	0	0.88	4.72	1.72	3.08	998	1
2	41	1	1	23.8751	109	66	1	1159	1120	1139.5	4.67	0	0.94	3.75	1.34	2.47	1139.5	1
2	41	1	1	26.6193	145	89	2	1444	1439	1441.5	4.26	0	1.93	4.19	1.3	3.61	1441.5	2
1	41	1	2	34.0807	145	100	2	1748	1662	1705	6.25	0	3.63	5.54	0.8	2.62	1705	2
1	40	1	1	19.9573	107	64	1	1082	1096	1089	5.26	0	0.59	3.78	1.07	4.32	1089	1
2	47	2	1	24.8358	109	58	1	977	877	927	4.19	0	1.58	4.79	1.01	2.85	927	1
1	47	2	2	25.1808	154	102	2	1541	1496	1518.5	5.7	0	1.81	4.68	1.69	2.04	1518.5	2
2	47	2	1	23.833	102	59	1	983	1178	1080.5	4.81	0	2.59	5.22	0.94	4.27	1080.5	1
2	45	2	1	26.7094	114	66	1	1393	1478	1435.5	4.95	0	1.35	4.73	1.89	1.92	1435.5	1
2	34	1	1	19.8141	104	64	1	1195	1214	1204.5	4.07	0	0.47	2.72	1.29	2	1204.5	1
2	50	2	1	24	129	83	1	1334	1246	1290	4.13	0	1.28	5.66	0.82	2.36	1290	1
2	50	2	1	21.9289	114	62	1	1122	1117	1119.5	5.16	0	0.91	5	0.93	2.47	1119.5	1
1	58	3	2	22.3863	127	71	1	1494	1519	1506.5	4.5	0	1.41	4.32	0.89	2.63	1506.5	1
1	54	2	2	24.4418	162	82	2				5.26	0	1.36	4.07	0.36	0.52		2
1	39	1	1	23.7654	130	86	1	1461	1483	1472	4.34	0	2.96	6.38	1.69	3.41	1472	1
1	56	3	1	23.3887	124	84	1	1260	1301	1280.5	5.27	0	1.73	6.5	0.72	2.08	1280.5	1
2	36	1	1	23.4375	113	61	1	1066	1078	1072	5.35	0	1.39	3.88	0.1	2.96	1072	1
2	44	1	1	25	158	96	2	1631	1520	1575.5	4.73	0	1.36	5.95	0.48	0.95	1575.5	2
2	42	1	1	23.7118	116	66	1	1058	976	1017	5.03	0	0.53	3.64	1.63	2.96	1017	1
2	41	1	1	24.4646	117	69	1	1042	1122	1082	4.23	0	1.4	4.76	0.6	3.21	1082	1
2	41	1	1	24.4646	119	74	1	1091	1067	1079	4.53	0	1.5	5.54	1.1	1.79	1079	1
1	39	1	2	31.0735	121	67	1	1165	1044	1104.5	4.46	0	1.5	4.13	1.35	2.47	1104.5	1
2	41	1	1	21.2306	100	54	1	1047	1061	1054	5.1	0	0.87	3.68	2.01	2.35	1054	1
2	41	1	1	20.9321	109	68	1	991	937	964	4.8	0	0.89	4.43	1.23	4.66	964	1
1	42	1	2	26.449	147	98	2	1610	1492	1551	5.4	0	2.03	5.15			1551	2
1	44	1	2	25.4694	119	75	1	1142	1191	1166.5	5.1	0	0.91	4.37	1.22	2.05	1166.5	1
1	46	2	2	24.0741	155	100	2	1616	1614	1615	6.4	0	2.31	5.99	1.19	2.71	1615	2
2	41	1	1	20.1951	106	77	1	1303	1353	1328	5	0	1.03	4.69	1.3	2.65	1328	1
2	42	1	1	27.8876	116	74	1	1130	1123	1126.5	5.5	0	0.57	3.05	1.07	2.4	1126.5	1
2	68	4	1	29.9688	152	94	2	1924	1847	1885.5	6	0	1.44	5.06	1.18	3.89	1885.5	2
2	40	1	1	19.2336	118	70	1	1307	1253	1280	5.3	0	0.99	4.32	1.59	4.36	1280	1
2	42	1	1	19.5717	98	63	1	1162	1079	1120.5	4.6	0	0.96	3.98	0.9	2.02	1120.5	1
2	43	1	1	18.424	119	72	1	1171	1095	1133	5.7	0	0.82	3.86	1.83	1.71	1133	1
2	39	1	1	20.8117	101	66	1	1141	1121	1131	5.8	0	1.31	6.26	1.24	2.12	1131	1
1	42	1	2	19.2234	130	87	1	1345	1373	1359	5.2	0	3.2	5.15	1.2	3.11	1359	1
2	41	1	1	28.3447	101	65	1	1115	1076	1095.5	5.1	0	0.66	4.73	1.47	4.18	1095.5	1
2	42	1	1	22.7615	104	65	1	1418	1354	1386	5.1	0	0.8	3.91	1.5	3.95	1386	1
1	40	1	2	18.8092	125	76	1	1362	1366	1364	4.6	0	0.98	3.93	1.21	1.86	1364	1
2	44	1	1	26.1066	132	78	1	1264	1227	1245.5	5.6	0	0.64	4.95	1.58	3.29	1245.5	1
1	43	1	2	23.2438	135	84	1	1546	1503	1524.5	4.7	0	0.79	5	1.68	3.32	1524.5	1
2	39	1	1	21.3675	95	55	1	1189	1172	1180.5	5.6	0	0.97	4.87	1.16	5.67	1180.5	1
1	44	1	2	25.6489	134	85	1	1528	1563	1545.5	5.1	0	2.84	5.9	1.41	2.8	1545.5	1
1	40	1	2	24.968	118	70	1	1244	1285	1264.5	5.8	0	2.02	4.05	1.4	2.5	1264.5	1
2	39	1	1	28.0102	135	80	1	1260	1260	1260	5.7	0	2.62	4.2	0.89	3.02	1260	1
1	46	2	2	24.3911	134	86	1	1362	1302	1332	5.5	0	2.32	6.96	3.58	4.01	1332	1
2	41	1	1	21.0938	126	87	1	1194	1221	1207.5	5.9	0	1.57	4.73	0.82	2.35	1207.5	1
1	43	1	1	18.3594	135	90	1	1512	1498	1505	6.2	0	1.73	5.22			1505	1
1	42	1	2	27.3356	124	74	1	1385	1399	1392	6.1	0	2.56	7.07	0.53	1.06	1392	1
1	47	2	1	31.5617	138	83	1	1482	1471	1476.5	6.1	0	0.99	5.05	1.27	3.36	1476.5	1
2	46	2	1	24.977	133	76	1	1350	1316	1333	5.4	0	2	5.27	1.13	3.88	1333	1
1	55	3	1	25.3934	123	81	1	1083	1069	1076	5.4	0	6.07	6.34			1076	1
2	47	2	1	24.0346	114	68	1	1288	1233	1260.5	5.3	0	1.35	4.49	1.79	1.39	1260.5	1
2	42	1	1	21.875	112	72	1	1161	1121	1141	6	0	1.35	4.18			1141	1
1	58	3	1	27.1816	141	88	1	1569	1774	1671.5	6.6	0	2.09	5.07	1.49	2.79	1671.5	1
1	46	2	2	24.8016	124	86	1	1364	1342	1353	6.1	0	0.74	5.21	1.39	3.32	1353	1
1	42	1	2	26.8519	153	88	2	1851	1783	1817	11	1	1.43	4.71	0.53	1.64	1817	2
2	49	2	1	26.5643	120	83	1	1367	1355	1361	5.2	0	1.12	6.16	0.65	1.93	1361	1
1	54	2	1	25.8166	151	81	2				5.6	0	1.63	5.73	1.4	2.39		2
2	40	1	1	19.6283	114	75	1	1214	1147	1180.5	5.3	0	0.62	3.68	1.26	3.41	1180.5	1
1	56	3	2	40.4281	142	92	2	1282	1281	1281.5	5.8	0	1.6	5.82	0.58	2.29	1281.5	2
2	44	1	1	33.0579	140	84	1	1266	1181	1223.5	6.1	0	2.26	5.78	1.1	3.7	1223.5	1
2	40	1	1	22.8928	111	77	1	1120	1088	1104	5.7	0	1.69	4.28	2.28	5.22	1104	1
2	43	1	1	17.9982	151	102	2	1600	1538	1569	5.2	0	2.48	5.77	1.43	2.6	1569	2
2	47	2	1	17.2111	157	105	2	1519	1688	1603.5	5.5	0	2.21	5.75	0.76	2.92	1603.5	2
1	47	2	1	22.5306	160	103	2	1583	1672	1627.5	6.1	0	1.34	3.18	0.85	3.02	1627.5	2
2	45	2	1	16.6133	119	80	1	1167	1167	1167	5.3	0	0.94	5.39	1.49	2.4	1167	1
2	41	1	1	19.6283	107	67	1	1399	1458	1428.5	5.3	0	1.19	6.45	1.31	4.37	1428.5	1
1	41	1	2	24.9337	133	80	1	1195	1167	1181	4.7	0	0.98	4.47	0.77	1.38	1181	1
2	39	1	1	17.3134	116	81	1	1233	1181	1207	5.9	0	0.78	3.94	1.4	4.65	1207	1
2	40	1	1	21.6041	121	74	1	1067	1105	1086	5.2	0	1.13	4.95	1.44	3.93	1086	1
2	44	1	1	22.0604	130	79	1	1277	1323	1300	5.3	0	0.45	3.92	0.87	3.18	1300	1
2	40	1	1	19.8347	131	82	1	1536	1474	1505	5.6	0	1.2	6.73			1505	1
2	37	1	1	21.0938	116	64	1	1142	1121	1131.5	6	0	0.96	4.31	0.74	2.4	1131.5	1
2	36	1	1	25.9516	112	66	1	1132	1195	1163.5	5.5	0	1.81	4.91	1.16	2.17	1163.5	1
2	45	2	1	20.83	117	75	1	1116	1079	1097.5	5.2	0	0.52	4.44	2.39	3.44	1097.5	1
2	40	1	1	23.2434	114	65	1	1207	1188	1197.5	5.2	0	0.5	4.26	1.1	2.28	1197.5	1
2	42	1	1	19.2234	104	61	1	1044	1107	1075.5	4.4	0	0.62	3.7	1.66	5.41	1075.5	1
2	45	2	1	20.5761	123	63	1	1221	1183	1202	4.9	0	0.81	4.93	1.39	2.51	1202	1
2	40	1	1	28.764	121	83	1	1126	1127	1126.5	4.8	0	0.95	4.73	1.12	3.35	1126.5	1
2	42	1	1	20.0288	122	79	1	1391	1332	1361.5	5.5	0	0.68	4.65	1.74	2.92	1361.5	1
2	46	2	1	21.6441	179	108	2	1692	1546	1619	4.8	0	1.46	5.7	1.38	3.08	1619	2
2	41	1	1	26.0375	115	74	1	1169	1196	1182.5					0.77	2.31	1182.5	1
1	42	1	2	28.0102	144	84	2	1449	1384	1416.5	5.3	0	1.43	5.2	1.04	2.34	1416.5	2
2	52	2	1	24.0346	123	72	1	1422	1408	1415	6.2	0	1.78	5.76			1415	1
1	55	3	2	23.2438	152	96	2	1597	1658	1627.5	5.8	0	0.88	3.7	0.68	2.69	1627.5	2
1	44	1	2	26.2976	135	93	2	1393	1518	1455.5	7	1	3.82	6.09	0.68	3.07	1455.5	2
1	42	1	1	19.4674	126	84	1	1600	1540	1570	5.3	0	1.8	5.22	0.82	2.32	1570	1
1	51	2	1	26.2976	133	85	1	1760	1717	1738.5	6.1	0	2.33	4.21	1.37	2.91	1738.5	1
1	49	2	2	25.2801	130	81	1	1414	1330	1372	5.8	0	1.04	4.44	0.67	2.72	1372	1
1	55	3	2	22.3863	129	76	1	1370	1229	1299.5	5.5	0	3.03	5.98	1.41	2.73	1299.5	1
2	42	1	1	20.5693	131	74	1	1370	1414	1392	6.4	0	0.44	4.14	1.32	3.85	1392	1
1	36	1	1	16.8534	117	68	1	1370	1414	1392	5.4	0	1.26	4.29	1.47	2.5	1392	1
2	45	2	1	16.8534	122	69	1	1370	1414	1392	5.4	0	0.52	3.91	1.32	3.98	1392	1
1	42	1	1	21.0938	105	62	1	1370	1414	1392	6.4	0	0.82	4.75	0.86	2.4	1392	1
2	46	2	1	21.0938	117	71	1	1370	1414	1392	5.8	0	3.24	5.01	1.05	4.17	1392	1
1	51	2	1	21.0938	136	78	1	1246	1241	1243.5	6.2	0	1.02	5.19	0.94	2.14	1243.5	1
2	45	2	1	21.0938	109	71	1	1246	1241	1243.5	4.9	0	0.64	4.32	0.91	1.5	1243.5	1
1	45	2	1	21.0938	155	91	2	1246	1241	1243.5	5.5	0	1.3	5.59	0.73	2.33	1243.5	2
2	46	2	1	20.8325	183	108	2	1246	1241	1243.5	5.8	0	1.89	5.09	1.42	3.59	1243.5	2
1	46	2	1	20.8325	117	82	1	1246	1241	1243.5	5.4	0	0.85	3.81	1.17	5.4	1243.5	1
2	40	1	1	20.8325	111	86	1	1246	1241	1243.5	5.3	0	0.83	3.27	1.69	1.83	1243.5	1
2	50	2	1	20.8325	126	84	1	1246	1241	1243.5	6	0	3	2.61	2.27	3.42	1243.5	1
1	48	2	1	18.5178	129	87	1	1246	1241	1243.5	6.4	0	4.3	5.17	1.02	2.38	1243.5	1
2	42	1	1	18.75	133	86	1	1246	1241	1243.5	4.8	0	0.96	5.14	1.27	4.65	1243.5	1
2	40	1	1	33.2031	111	63	1	1246	1241	1243.5	5.3	0	0.82	4.3	1.19	1.94	1243.5	1
2	42	1	1	33.2031	98	51	1	1246	1241	1243.5	4.4	0	0.6	5.42	1.45	2.95	1243.5	1
2	42	1	1	33.2031	117	73	1	1246	1241	1243.5	6.7	0	0.6	4.17	1.74	4.14	1243.5	1
2	42	1	1	33.2031	137	85	1	1246	1241	1243.5	5.8	0	2.73	6.09	1.33	2.84	1243.5	1
2	48	2	1	33.2031	111	80	1	1246	1241	1243.5	5.5	0	1.65	5.63			1243.5	1
2	42	1	1	24.4352	94	57	1	1271	1035	1153	4.7	0	1.06	5.71	1.2	2.9	1153	1
2	41	1	1	24.1288	114	66	1	1500	1423	1461.5	4.9	0	0.57	4.05	2.18	3.13	1461.5	1
1	45	2	1	23.1473	137	85	1	1446	1434	1440	4.8	0	1.99	5.54	1.05	2.35	1440	1
2	40	1	1	22.0604	107	61	1	1507	1525	1516	4.27	0	1.01	3.79	1.15	4.26	1516	1
2	42	1	1	28.3737	124	77	1	1549	1692	1620.5	4.61	0	1.1	4.4	1.99	3.7	1620.5	1
2	54	2	1	23.4375	112	72	1	1215	1146	1180.5	4.1	0	0.83	3.95	1.17	4.19	1180.5	1
2	52	2	1	21.9076	118	77	1	1137	1145	1141	13.38	1	1.37	4.86	1.33	2.85	1141	1
2	52	2	1	20.7031	84	52	1	1270	1202	1236	3.94	0	0.6	5.74	1.36	3.72	1236	1
2	47	2	1	25.9909	113	60	1	1065	1136	1100.5	5.27	0	1.11	4.85	0.83	3.31	1100.5	1
2	51	2	1	24.2188	134	84	1	1282	1280	1281	4.46	0	0.75	4.62	1.01	2.43	1281	1
2	53	2	1	25.6055	134	74	1	1234	1224	1229	5.35	0	2.12	4.39	1.01	1.43	1229	1
2	43	1	1	28.0664	123	70	1	1729	1779	1754	4.49	0	0.79	4.87	1.46	3.82	1754	1
2	46	2	1	26.2976	132	78	1	1629	1590	1609.5	7.04	1	1.74	5.07	0.93	1.59	1609.5	1
2	44	1	1	27.4145	115	79	1	1261	1304	1282.5	4.52	0	1.32	5.92	1.4	2.91	1282.5	1
2	47	2	1	25.3069	103	71	1	1182	1156	1169	4.71	0	1.14	3.78	1.62	3.39	1169	1
2	51	2	1	25.2595	146	87	2	1148	1137	1142.5	4.23	0	0.95	4.32	1.26	3.58	1142.5	2
2	42	1	1	23.2446	127	76	1	1640	1619	1629.5	5.84	0	0.66	4.35	0.99	2.01	1629.5	1
2	40	1	1	26.8386	125	81	1	1725	1477	1601	4.58	0	1.26	4.44	0.95	1.3	1601	1
1	41	1	1	24.0055	119	71	1	1452	1395	1423.5	4.34	0	0.54	3.02	2.18	2.34	1423.5	1
1	41	1	1	26.3465	118	60	1	1137	1096	1116.5	3.97	0	1.05	4.07	0.96	2.78	1116.5	1
1	44	1	1	24.0238	128	75	1	1294	1190	1242	4.24	0	1.47	4.34	1.29	3.29	1242	1
1	41	1	1	23.8751	109	61	1	1849	1865	1857	4.01	0	1.39	5.53	0.6	0.87	1857	1
1	41	1	1	21.1927	110	60	1	1213	1175	1194	4.47	0	0.49	3.92	1.33	3.55	1194	1
1	41	1	1	26.4915	137	83	1	1369	1435	1402	5.15	0	1.08	5.29	1.36	2.16	1402	1
2	42	1	1	22.3214	117	73	1	1127	1107	1117	4.02	0	1.47	3.9	0.72	1.49	1117	1
1	47	2	1	24.4352	100	63	1	2238	2200	2219	3.91	0	1.06	3.61	1.2	2.77	2219	1
1	46	2	1	29.6875	108	60	1	1095	1258	1176.5	4.52	0	0.97	6.14	0.7	2.64	1176.5	1
1	42	1	1	21.875	151	94	2	1237	1169	1203	4.02	0	1.04	4.46	0.99	3.64	1203	2
1	44	1	1	21.875	128	81	1	1237	1169	1203	5.11	0	1.79	3.76	0.84	2.02	1203	1
1	61	3	1	21.875	113	59	1	1237	1169	1203	4.59	0	0.75	4.08	1.78	2.14	1203	1
2	43	1	1	21.875	126	81	1	1237	1169	1203	3.92	0	3.15	3.97	2.3	3.61	1203	1
1	41	1	1	21.875	129	90	1	1237	1169	1203	5.4	0	0.84	4.07			1203	1
1	42	1	1	21.875	138	80	1	1237	1169	1203	4.36	0	1.15	4.81	0.84	2.66	1203	1
1	42	1	1	21.875	125	70	1	1237	1169	1203	4.71	0	1.07	3.5	1.39	2.9	1203	1
2	46	2	1	21.875	110	69	1	1237	1169	1203	4	0	1.53	5.22	1.6	4.11	1203	1
1	58	3	1	21.875	112	69	1	1237	1169	1203	3.86	0	1.25	5.89	1.04	3.25	1203	1
1	48	2	1	21.875	109	74	1	1237	1169	1203	4.33	0	0.98	5.19	1.27	2.62	1203	1
1	57	3	1	21.875	145	85	2	1237	1169	1203	4.76	0	2.19	6.27	1.19	3.18	1203	2
1	40	1	1	21.875	129	74	1	1237	1169	1203	3.6	0	0.65	3.9	1.57	1.48	1203	1
1	45	2	1	21.875	123	72	1	1237	1169	1203	4.12	0	1.56	5.01	1.27	2.51	1203	1
1	44	1	1	21.875	135	85	1	1237	1169	1203	4.09	0	0.83	4.79	1.38	3.41	1203	1
2	50	2	1	21.875	125	67	1	1237	1169	1203	4.59	0	1.81	4.69	1.55	3.24	1203	1
2	48	2	1	21.875	132	78	1	1237	1169	1203	7.61	1	1.08	3.38	0.92	2.48	1203	1
2	45	2	1	21.875	112	74	1	1237	1169	1203	4.01	0	1.42	4.52	1.02	2.39	1203	1
2	41	1	1	21.875	144	81	2	1237	1169	1203	4.68	0	10.13	5.92	1.6	4.7	1203	2
1	40	1	1	21.875	125	77	1	1237	1169	1203	4.03	0	1.56	4.76	1.55	2.1	1203	1
1	51	2	1	21.875	102	61	1	1237	1169	1203	4.54	0	1.46	6.69	0.6	2.92	1203	1
2	44	1	1	21.875	129	84	1	1237	1169	1203	4.39	0	1.3	6.11	0.71	2.64	1203	1
1	43	1	1	21.875	118	67	1	1237	1169	1203	3.99	0	0.43	3.08	2.05	5.06	1203	1
2	41	1	1	21.875	114	67	1	1237	1169	1203	4.57	0	1.61	4.73	1.23	3.44	1203	1
2	54	2	1	21.875	130	82	1	1237	1169	1203					0.86	1.84	1203	1
2	49	2	1	21.875	106	71	1	1237	1169	1203	4.21	0	0.65	4.26	1.73	1.79	1203	1
1	45	2	2	25.8645	141	89	1	1674	1668	1671	5.03	0	1.53	4.7	2.02	3.2	1671	1
2	40	1	1	24.974	121	79	1	1378	1273	1325.5	4.26	0	1.46	3.99	1.1	2.88	1325.5	1
2	42	1	1	27.7008	125	75	1	1276	1265	1270.5	4.23	0	1.53	4.2	0.72	3.07	1270.5	1
2	54	2	1	31.1791	173	97	2	1752	1639	1695.5	5.78	0	5.8	5.54	1.4	2.95	1695.5	2
2	52	2	1	18.75	127	70	1	1341	1357	1349	3.89	0	0.81	4.57	1.56	2.12	1349	1
2	52	2	1	22.8625	162	96	2	1740	1664	1702	4.5	0	4.1	4.98	1.69	3.08	1702	2
2	51	2	1	25.711	136	84	1	1489	1479	1484	4.13	0	2.47	7.12	1.14	4.68	1484	1
2	53	2	1	27.4756	129	72	1	1669	1834	1751.5	5.18	0	2.48	6.2	2.07	3.99	1751.5	1
2	43	1	1	27.7671	147	83	2	1361	1236	1298.5	5.05	0	0.92	3.18	1.49	5.68	1298.5	2
2	46	2	1	23.7118	120	76	1	1180	1029	1104.5	5.1	0	6.04	6.33	1.11	2.35	1104.5	1
2	44	1	1	16.0256	104	53	1	1089	1077	1083	4.23	0	0.81	4.29	1.28	3.47	1083	1
2	47	2	1	22.2656	97	54	1	1123	1123	1123	4.11	0	0.73	4.89	1.79	3.33	1123	1
2	51	2	1	22.5827	152	88	2	1530	1497	1513.5	4.22	0	0.66	3.17	1.22	4.15	1513.5	2
2	42	1	1	19.9219	123	70	1	1376	1345	1360.5	5.37	0	1.22	4.37	1.14	2.52	1360.5	1
2	40	1	1	20.83	114	71	1	1224	1209	1216.5					1.25	2.34	1216.5	1
1	41	1	2	20.5151	110	71	1	1370	1332	1351	4.47	0	0.47	3.3	1.18	3.11	1351	1
2	41	1	1	19.5717	107	66	1	1266	1251	1258.5	4.49	0	0.88	2.87	1.79	3.82	1258.5	1
2	44	1	1	23.8754	140	90	1	1395	1397	1396	4.83	0	1.35	4.16	0.67	2.43	1396	1
2	41	1	1	20.3125	111	73	1	1519	1498	1508.5	4.35	0	0.7	4.75	0.76	1.56	1508.5	1
2	41	1	1	19.9219	153	90	2	1550	1536	1543	4.42	0	1.65	4.76	1.3	1.84	1543	2
2	41	1	1	26.2336	120	83	1	1436	1443	1439.5	4.35	0	1.14	4.95	1.51	4.01	1439.5	1
2	42	1	1	21.875	115	73	1	1251	1281	1266	4.61	0	0.6	3.87	1.63	2.53	1266	1
2	47	2	1	24.4352	138	84	1	1271	1035	1153	3.83	0	0.89	3.74	2.08	1.88	1153	1
2	46	2	1	24.1288	154	93	2	1500	1423	1461.5	3.9	0	0.73	5.14	0.98	2.61	1461.5	2
2	42	1	1	23.1473	141	90	1	1446	1434	1440	4.55	0	1.62	5.21	1.4	2.56	1440	1
2	44	1	1	22.0604	133	84	1	1507	1525	1516	4.25	0	1.2	4.27	1.56	2.95	1516	1
1	61	3	2	28.3737	136	82	1	1549	1692	1620.5	4.94	0	1.95	4.55	1.25	3.59	1620.5	1
2	43	1	1	23.4375	124	75	1	1215	1146	1180.5	4.5	0	1.66	4.76	0.96	1.8	1180.5	1
2	41	1	1	21.9076	112	66	1	1137	1145	1141	4.3	0	1.95	4.11	1.28	3.68	1141	1
2	42	1	1	20.7031	114	70	1	1270	1202	1236	3.86	0	0.78	5.35	2.16	3.4	1236	1
1	42	1	2	25.9909	117	72	1	1065	1136	1100.5	3.85	0	1.05	4.43	1.66	3.23	1100.5	1
2	46	2	1	24.2188	128	86	1	1282	1280	1281	4.56	0	0.58	4.31	1.22	3.44	1281	1
1	58	3	2	25.6055	130	85	1	1234	1224	1229	6.96	1	4.51	3.84	1.32	2.54	1229	1
1	48	2	1	28.0664	163	101	2	1729	1779	1754	5.06	0	1.76	4.78	0.75	2.05	1754	2
1	57	3	2	26.2976	112	78	1	1629	1590	1609.5	4.39	0	1.63	4.81	1.19	2.55	1609.5	1
1	40	1	1	27.4145	118	72	1	1261	1304	1282.5	4.58	0	0.84	3.34	4.48	3.21	1282.5	1
1	45	2	1	25.3069	122	73	1	1182	1156	1169	4.29	0	1.11	4.29	1.49	1.75	1169	1
1	44	1	2	25.2595	135	80	1	1148	1137	1142.5	4.38	0	1.71	5.2	0.94	3.38	1142.5	1
2	50	2	1	23.2446	135	79	1	1640	1619	1629.5	4.2	0	1.14	4.63	1.83	4.9	1629.5	1
2	48	2	1	26.8386	130	85	1	1725	1477	1601	4.36	0	1.82	5.67	1.49	2.33	1601	1
2	45	2	1	24.0055	135	91	1	1452	1395	1423.5	4.41	0	1.02	5.84	1.59	3.79	1423.5	1
2	41	1	1	26.3465	121	81	1	1137	1096	1116.5	4.93	0	0.57	2.98	1.21	2.41	1116.5	1
1	40	1	1	24.0238	138	82	1	1294	1190	1242	4.64	0	0.61	3.9	1.49	2.38	1242	1
1	51	2	1	23.8751	115	80	1	1849	1865	1857	3.74	0	1.64	3.13	0.7	4.41	1857	1
2	44	1	1	21.1927	106	60	1	1213	1175	1194	3.91	0	0.62	4.01	1.83	3.74	1194	1
1	43	1	2	26.4915	152	95	2	1369	1435	1402	5.46	0	1.32	4.51	0.7	1.52	1402	2
2	41	1	1	22.3214	113	75	1	1127	1107	1117	4.31	0	1.74	5.62	1.35	2.38	1117	1
2	54	2	1	24.4352	156	95	2	2238	2200	2219	4.35	0	1.41	4.28	0.99	2.24	2219	2
1	47	2	2	24.4473	112	90	1	1482	1485	1483.5	4.19	0	2.67	5.26	0.96	3.35	1483.5	1
2	40	1	1	23.1405	113	84	1	1152	1168	1160	4.57	0	0.99	3.93	1.3	4.77	1160	1
1	44	1	2	26.7299	136	110	2	1492	1523	1507.5	6.52	0	2.33	6.06	1.06	3.07	1507.5	2
2	41	1	1	18.026	120	93	2	1315	1261	1288	4.31	0	1.62	5.05	4.48	3.59	1288	2
2	42	1	1	19.9184	120	95	2	1310	1315	1312.5	3.95	0	1.2	4	1.1	2.97	1312.5	2
1	44	1	1	22.6474	123	84	1	1380	1359	1369.5	4.14	0	0.85	5.97	1.43	3.56	1369.5	1
2	36	1	1	20.9572	113	87	1	1065	1048	1056.5	4.51	0	0.35	3.2	1.11	2.7	1056.5	1
2	41	1	1	20.3125	113	90	1	1128	1110	1119	4.46	0	1.37	3.9	1.5	2.72	1119	1
2	42	1	1	25.9107	133	94	2	1221	1237	1229	4.34	0	0.75	5.95	1.36	3.88	1229	2
2	48	2	1	21.048	101	78	1	1176	1232	1204	4.39	0	0.88	4.95	1.65	2.5	1204	1
1	42	1	1	18.6453	134	102	2	1541	1491	1516	4.36	0	1.04	6.12	1.38	3.19	1516	2
1	59	3	2	29.2421	127	92	2	1559	1527	1543	5.12	0	2.3	5.71	1.21	3.96	1543	2
2	42	1	1	22.8624	122	90	1	1262	1301	1281.5	4.25	0	2.17	5.9	1.74	2.15	1281.5	1
1	43	1	2	21.4533	138	103	2	1249	1222	1235.5	5.18	0	1.61	4.66	0.69	1.03	1235.5	2
2	43	1	1	26.7698	137	101	2	1201	1163	1182	5.53	0	3.48	4.87	1.24	3.7	1182	2
1	43	1	1	23.8895	115	80	1	1301	1311	1306	5.21	0	2.94	4.58	1	2.5	1306	1
2	43	1	1	20.0692	121	82	1	1171	1185	1178	3.89	0	0.64	4.75	1.1	3.67	1178	1
2	41	1	1	23.4375	127	88	1	1292	1288	1290	3.93	0	0.74	3.41	1.69	2	1290	1
1	40	1	1	27.6361	137	111	2	1238	1222	1230	5.24	0	0.65	4.18	1.75	3.45	1230	2
2	42	1	1	22.4059	117	89	1	1236	1200	1218	5.79	0	0.83	4.17	1.73	3.69	1218	1
2	41	1	1	19.3625	128	104	2	1368	1383	1375.5	4.28	0	0.63	5.37	0.51	1.39	1375.5	2
2	40	1	1	20.3125	114	91	1	1131	1123	1127	4.45	0	0.47	4.25	1.43	2.86	1127	1
2	42	1	1	21.2279	124	98	2	1451	1370	1410.5	4.33	0	0.87	5	1.22	2.74	1410.5	2
2	42	1	1	22.6667	103	81	1	1212	1221	1216.5	6	0	1.1	5.22	1.02	4.46	1216.5	1
2	41	1	1	22.8329	112	89	1	1140	1160	1150	3.89	0	1.43	4.32	0.46	2.3	1150	1
2	43	1	1	21.0938	111	80	1	1319	1275	1297	4.71	0	1.22	6.18	2.18	4.04	1297	1
2	42	1	1	23.0469	106	82	1	1240	1216	1228	4.37	0	0.78	3.51	1.54	2.89	1228	1
2	41	1	1	24.1415	114	87	1	1202	1230	1216	4.67	0	1.2	4.77	1.08	3.07	1216	1
1	48	2	1	27.7575	125	80	1	1388	1517	1452.5	4.34	0	2.01	5.48	1.97	2.3	1452.5	1
1	47	2	2	24.1633	114	85	1	1302	1247	1274.5	4.26	0	1.34	5.05	1.15	2.49	1274.5	1
2	43	1	1	22.7583	120	97	2	1283	1249	1266	4.35	0	0.91	4.1	0.75	3.23	1266	2
2	44	1	1		116	85	1	1307	1320	1313.5	4.11	0	1.23	4.22	1.04	2.47	1313.5	1
2	43	1	1	24.6097	115	84	1	1323	1328	1325.5	4.05	0	1.34	5.88	1.62	2.75	1325.5	1
2	39	1	1	19.721	105	73	1	1232	1173	1202.5	3.95	0	0.88	3.97	1.46	2.81	1202.5	1
1	40	1	1	23.7118	141	105	2	2286	1806	2046	5.2	0	0.8	5.59	1.22	2.93	2046	2
1	44	1	2	29.7578	138	110	2	1592	1513	1552.5	4.43	0	3.09	6.21	1.22	3.12	1552.5	2
1	52	2	1	22.571	128	78	1	1493	1493	1493	9.95	1	9.47	4.88	0.7	1.23	1493	1
2	50	2	1	21.3039	112	83	1	1148	1149	1148.5	4.46	0	0.77	5.44	1.21	3.85	1148.5	1
2	61	3	1	21.6441	140	104	2	1934	1865	1899.5	4.49	0	1.12	3.52	1.45	5.31	1899.5	2
2	52	2	1	22.0317	142	109	2	1723	1743	1733	4.74	0	2.46	5.69	1.32	2.59	1733	2
2	70	4	1	26.5643	168	127	2	2571	2425	2498	6.94	1	2.06	5.65	6.72	2.61	2498	2
2	52	2	1	24.974	110	85	1	1331	1395	1363	4.75	0	1.18	4.29	1.09	1.96	1363	1
1	46	2	2	23.1834	107	78	1	1015	964	989.5	4.72	0	1.04	3.67	1.53	4.19	989.5	1
1	47	2	1	22.6474	109	82	1	1053	1036	1044.5	4.31	0	2.27	5.3	1.19	2.5	1044.5	1
2	49	2	1	26.7094	134	97	2	1348	1281	1314.5	4.66	0	1.81	5.12	0.58	1.04	1314.5	2
2	45	2	1	21.6441	145	110	2	1491	1430	1460.5	3.97	0	1.95	3.75	0.31	1.7	1460.5	2
2	40	1	1	26.0375	112	87	1	1269	1295	1282	4.86	0	2.17	4.71	0.68	1.76	1282	1
1	39	1	2	22.6474	135	84	1	1276	1273	1274.5	4.25	0	2.57	4.5	0.88	3.35	1274.5	1
1	54	2	2	21.83	154	116	2	1624	1721	1672.5	8.41	1	2.04	5.64	1.75	5.05	1672.5	2
2	41	1	1	20.5688	115	92	2	1131	1136	1133.5	5.4	0	1.17	3.9	1.37	3.53	1133.5	2
1	53	2	1	29.4078	140	103	2	1482	1433	1457.5	6.58	0	6.73	4.72	2.44	2	1457.5	2
1	40	1	2	25.2595	119	87	1	1381	1395	1388	4.53	0	1.12	5.01	1.46	4.14	1388	1
1	46	2	1	31.8878	133	97	2	1240	1224	1232	5.1	0	2.5	4.19	1.87	4.07	1232	2
1	45	2	2	24.6914	126	94	2	1231	1112	1171.5	5	0	0.71	3.91	1.48	1.88	1171.5	2
1	63	3	2	27.0416	149	108	2	1839	1904	1871.5	7.05	1	1.09	2.2	1.28	2.56	1871.5	2
2	41	1	1	22.6003	119	93	2	1206	1285	1245.5	4.39	0	0.75	4.44	1.42	3.75	1245.5	2
2	40	1	1	23.4952	144	98	2	1204	1208	1206	4.34	0	1.09	3.55	2.5	4.13	1206	2
2	41	1	1	23.1111	114	81	1	980	1073	1026.5	5.39	0	1.14	5.87	1.4	3.71	1026.5	1
1	54	2	2	25.8645	141	105	2	1457	1395	1426	7.02	1	2.59	5.38	1.84	3.74	1426	2
1	71	4	1	28.959	144	117	2	2136	2072	2104	8.5	1	5.46	5.05	1.63	2.41	2104	2
2	58	3	1	22.1003	150	120	2	1814	1972	1893	4.96	0	1.5	5.15	1.69	1.79	1893	2
1	73	4	1	23.3234	129	106	2	2025	2025	2025	4.6	0	0.47	3.43	1.04	2.78	2025	2
1	44	1	1	23.6614	164	125	2	1829	1936	1882.5	5.34	0	0.91	4.62	1.43	3.04	1882.5	2
2	43	1	1	23.3726	117	90	1	1138	1103	1120.5	4.88	0	0.88	4.63	1.12	3.13	1120.5	1
2	51	2	1	19.5312	141	108	2	1433	1370	1401.5	4.48	0	1.16	4.47	1.37	4.02	1401.5	2
2	53	2	1	21.9899	133	101	2	1416	1348	1382	4.61	0	0.99	4.32	0.7	2.01	1382	2
1	60	3	1	21.8871	138	104	2	1802	1920	1861	5.13	0	2.21	3.57	0.85	3.04	1861	2
2	53	2	1	31.25	130	103	2	1456	1450	1453	5.71	0	1.4	5.26	0.7	1.56	1453	2
2	45	2	1	24.0055	111	83	1	1111	1077	1094	4.57	0	1.19	4.13	1.47	3.94	1094	1
1	52	2	2	27.4756	134	107	2	1588	1591	1589.5	4.77	0	1.49	5.8	1.01	3	1589.5	2
1	41	1	2	16.9796	102	77	1	1207	1197	1202	4.7	0	1.05	3.82	1.12	6.48	1202	1
1	40	1	1	23.0954	133	95	2	1278	1270	1274	5.01	0	1.78	4.95	0.6	3.56	1274	2
2	53	2	1	26.2227	151	123	2	1677	1716	1696.5	4.4	0	1.11	4.96	1.51	3.52	1696.5	2
1	52	2	2	24.4418	136	107	2	1677	1682	1679.5	5	0	4.6	3.9			1679.5	2
2	46	2	1	22.4323	116	89	1	1214	1217	1215.5	4.28	0	0.71	4.74	1.3	3.28	1215.5	1
2	40	1	1	20.2395	102	71	1	1097	1063	1080	4.36	0	2.34	5.06	1.31	1.84	1080	1
2	46	2	1	23.4236	108	85	1	1173	1198	1185.5	4.55	0	0.92	4.69	1.23	3.12	1185.5	1
2	44	1	1	22.2222	105	85	1	1164	1123	1143.5	4.67	0	1.04	4.66	0.79	4.65	1143.5	1
1	45	2	1	27.4587	126	85	1	1485	1465	1475	5.42	0	17.63	7.94	1.04	3.71	1475	1
1	44	1	2	23.8227	121	85	1	1159	1103	1131	4.88	0	1.9	5.23	1.09	2.89	1131	1
2	41	1	1	21.6311	117	92	2	1263	1196	1229.5	4.94	0	0.53	3.21	1.23	3.83	1229.5	2
2	42	1	1	20.3125	110	89	1	1143	1173	1158	4.72	0	2.22	5.41	0.32	0.17	1158	1
2	42	1	1	24.093	143	115	2	1822	1920	1871	3.83	0	1.59	4.32			1871	2
1	46	2	1	22.7732	117	84	1	1290	1303	1296.5	5	0	0.96	5.22	1.2	1.73	1296.5	1
2	40	1	1	20.0288	118	90	1	1213	1210	1211.5	5	0	0.6	4.98	2.26	4.73	1211.5	1
2	44	1	1	23.2335	108	86	1	1091	1120	1105.5	4.9	0	0.71	4.82	1.32	2.01	1105.5	1
1	42	1	1	24.6097	126	84	1	1341	1443	1392	6.3	0	1	5.35	0.75	2.78	1392	1
1	42	1	1	23.7812	115	90	1	1359	1337	1348	5.7	0	1.34	4.77	1.07	1.04	1348	1
1	42	1	1	29.7458	123	88	1	1271	1282	1276.5	5.8	0	1.41	3.47	0.94	4.2	1276.5	1
2	39	1	1	24.0346	104	80	1	1036	1049	1042.5	4.8	0	0.66	4.64	1.09	4.66	1042.5	1
1	43	1	2	22.8571	184	108	2				5.3	0	0.66	4.28	1.87	6.49		2
1	41	1	2	22.7833	151	119	2	1727	1669	1698					1.31	4.55	1698	2
1	47	2	1	23.4509	191	144	2	2358	2466	2412	5.2	0	1.46	3.84	0.93	1.93	2412	2
1	42	1	2	28.3937	190	145	2	2123	2347	2235	13.5	1	5.96	6.04	0.95	3.65	2235	2
1	42	1	1	25.4327	127	100	2	1328	1270	1299	5.2	0	1.56	3.97	0.87	2.78	1299	2
2	42	1	1	20.5761	115	81	1	1430	1398	1414	5.4	0	1.02	4.12	1.27	2.85	1414	1
2	41	1	1	21.3593	109	81	1	982	968	975	5.3	0	0.6	4.66	1.44	4.55	975	1
2	53	2	1	21.7778	105	79	1	1193	1234	1213.5	8.6	1	1.12	4.3	1.23	4.23	1213.5	1
2	40	1	1	22.0741	94	71	1	1019	1007	1013					1.56	3.39	1013	1
2	41	1	1	19.1467	106	76	1	1207	1176	1191.5	5.1	0	0.55	4.05	1.11	3.43	1191.5	1
2	41	1	1	23.0469	127	96	2	1176	1263	1219.5	5	0	0.94	5.67	1.08	5.3	1219.5	2
1	40	1	1	24.1633	102	81	1	1333	1219	1276	5.3	0	0.97	5.11	1.54	3.26	1276	1
2	40	1	1	23.8281	110	84	1	1260	1051	1155.5	5.6	0	1.77	6.16	0.67	2.74	1155.5	1
1	42	1	2	28.7197	144	112	2	1761	1813	1787	5.5	0	1.3	6.61	0.85	3.96	1787	2
1	40	1	2	23.8367	137	96	2	1399	1457	1428	5.2	0	1.31	5.37	1.19	3.09	1428	2
2	40	1	1	21.4844	130	90	1	1263	1373	1318	5.9	0	0.74	3.66			1318	1
1	40	1	2	26.4236	115	89	1	1262	1218	1240	5.6	0	1	4.83	1.15	2.72	1240	1
1	45	2	1	22.7244	126	83	1	1127	1147	1137	5.4	0	0.69	6.61	2.53	2.72	1137	1
1	45	2	2	24.8163	106	81	1	1299	1310	1304.5	6.5	0	1.5	6.42	3.1	2.42	1304.5	1
1	44	1	2	24.3025	117	90	1	1130	1191	1160.5	5.2	0	1.46	5.63	0.95	1.9	1160.5	1
2	52	2	1	23.2254	128	87	1	1137	1118	1127.5	4.8	0	1.78	4.82	1.62	5.76	1127.5	1
2	40	1	1	19.5312	109	85	1	1089	1079	1084	5.7	0	1.74	4.69	0.96	3.76	1084	1
2	41	1	1		120	93	2	984	986	985	5.6	0	1.29	4.62	1.15	2.42	985	2
2	42	1	1	19.3337	142	111	2	1438	1502	1470	5.3	0	0.67	4.37	0.87	1.09	1470	2
2	45	2	1	23.03	121	90	1	1164	1159	1161.5	4.7	0	0.59	5.16	1.99	6.24	1161.5	1
1	41	1	1	26.5731	154	123	2	1455	1445	1450	5.3	0	2.11	5.37	0.96	1.89	1450	2
1	41	1	2	27.7551	133	100	2	1273	1391	1332	5.7	0	2.16	5.15	1.42	2.67	1332	2
1	42	1	2	24.2215	120	84	1	1254	1258	1256	5.3	0	3.28	6.07	1.85	2.95	1256	1
2	55	3	1	24.1127	108	89	1	1285	1273	1279	4.8	0	0.53	5	1.5	1.74	1279	1
2	58	3	1	21.3593	114	86	1	1329	1315	1322	6.3	0	1.04	5.64	1.06	2.57	1322	1
1	61	3	2	18.1955	143	110	2	1197	2053	1625	6.2	0	0.73	4.42	1.24	2.58	1625	2
2	43	1	1	23.634	134	102	2	1361	1468	1414.5	5.4	0	1.37	4.8	1.61	5.11	1414.5	2
2	43	1	1	20.83	119	96	2	1226	1205	1215.5	6	0	4.06	5.39	1.57	3.02	1215.5	2
1	40	1	2	27.6817	110	83	1	1198	1166	1182	5.8	0	0.67	3.6	1.78	3.46	1182	1
1	40	1	1	26.9598	122	84	1	1183	1224	1203.5	5.8	0	0.79	3.22	1.16	3.9	1203.5	1
1	41	1	1	25.2493	122	85	1	1203	1197	1200	5	0	0.92	3.92	1.15	3.09	1200	1
2	49	2	1	21.0077	128	83	1	1279	1318	1298.5	5.1	0	0.89	5.32	0.99	2.61	1298.5	1
1	43	1	1	31.2213	130	85	1	1297	1323	1310	6.1	0	4.58	3.73	0.93	2.66	1310	1
2	43	1	1	20.4382	170	132	2	1957	1764	1860.5	8.6	1	2.91	4.56	2.22	4.55	1860.5	2
2	40	1	1	22.9591	102	80	1	1157	1098	1127.5	5.9	0	2.69	5.37	1.21	1.99	1127.5	1
1	46	2	2	23.939	144	106	2	1478	1549	1513.5	6.8	0	3.79	4.53	1.68	4.22	1513.5	2
2	43	1	1	23.2335	122	96	2	1343	1268	1305.5	5.5	0	1.08	5.23	1.75	3.09	1305.5	2
2	40	1	1	20.8117	100	74	1	1216	1214	1215	5.9	0	0.58	4.4	1.47	4.56	1215	1
1	41	1	1	24.5089	112	85	1	1083	1052	1067.5	5.3	0	1.25	4.93	1.8	2.24	1067.5	1
1	41	1	2	20.7031	118	86	1	1057	1022	1039.5	5.3	0	0.95	4.46	0.64	2.69	1039.5	1
2	39	1	1	19.3821	114	88	1	1152	1121	1136.5	5.4	0	0.48	4.42	1.92	2.6	1136.5	1
2	43	1	1	30.0433	112	86	1	1203	1192	1197.5	5.9	0	2.01	5.02	1.4	3.2	1197.5	1
2	47	2	1	22.9421	104	74	1	1132	1148	1140	6	0	0.69	5.63	1.65	2.93	1140	1
1	45	2	2	24.2215	150	111	2	1951	1862	1906.5	12.5	1	1.06	5.5	1.16	4.34	1906.5	2
1	43	1	2	24.9135	124	85	1	1442	1400	1421	5.3	0	1.41	4.96	1.01	2.21	1421	1
2	42	1	1	23.4375	113	74	1	1264	1206	1235	6.9	1	1.6	6.16	0.9	1.8	1235	1
1	43	1	2	22.4913	111	82	1	1321	1376	1348.5	4.9	0	1.14	3.87	1.72	3.44	1348.5	1
2	42	1	1	24.841	118	89	1	1343	1312	1327.5	5.3	0	1.14	4.31	1.68	3.79	1327.5	1
1	41	1	1	25.8645	117	86	1	1293	1264	1278.5	5.9	0	1.28	3.7	1.02	2.59	1278.5	1
2	40	1	1	29.3848	108	88	1	1121	1086	1103.5	6.3	0	1.56	4.52	1.06	3.18	1103.5	1
2	42	1	1	26.2917	129	96	2	1456	1375	1415.5	4.8	0	3.92	6.09	0.97	2.55	1415.5	2
1	40	1	2	18.5568	105	72	1	1202	1179	1190.5	5.4	0	0.6	5.34	1.05	3.3	1190.5	1
2	41	1	1	23.597	117	91	1	1147	1089	1118	5.6	0	1.17	5.65	1.38	2.75	1118	1
2	40	1	1	20.1951	150	116	2	1337	1324	1330.5	5.4	0	0.78	4.78	1.7	3.57	1330.5	2
1	45	2	2	25.6173	114	85	1	1138	1163	1150.5	6.8	0	2.27	4.59	1.57	1.81	1150.5	1
2	44	1	1	23.9512	125	86	1	1221	1250	1235.5	6.2	0	0.59	3.71	1.57	4.16	1235.5	1
1	61	3	1	27.3588	152	120	2	2116	2249	2182.5	6	0	2.36	4.51	1.67	2.38	2182.5	2
2	45	2	1	25.9516	108	87	1	1155	1050	1102.5	5.6	0	1.3	5.38	0.86	2.02	1102.5	1
2	39	1	1	25.0762	103	78	1	1102	1001	1051.5	5	0	1.69	4.56	0.78	2.78	1051.5	1
2	40	1	1	21.7193	90	69	1	933	902	917.5	5.4	0	1	3.77	1.78	3.59	917.5	1
1	40	1	2	25.0298	100	73	1	1174	1223	1198.5	5.3	0	2.12	4.41	1.26	3.21	1198.5	1
2	36	1	1	20.8117	109	83	1	1162	1222	1192	5.3	0	1.27	4.42	0.66	1.88	1192	1
1	40	1	1	25.565	146	111	2	1358	1249	1303.5	5.9	0	2.73	7.22	1	3.25	1303.5	2
2	46	2	1	24.9135	136	99	2	1393	1321	1357	6.9	1	2.05	4.5	1.7	2	1357	2
2	55	3	1	29.0318	136	93	2	1515	1531	1523	6.1	0	0.93	5.82	1.46	3.57	1523	2
1	42	1	2	27.5482	118	91	1	1430	1424	1427	9.7	1	0.83	3.93	1.35	1.78	1427	1
1	43	1	1	22.9441	116	81	1	1179	1158	1168.5	5.4	0	0.7	4.98	1.54	4.2	1168.5	1
2	51	2	1	24.093	100	73	1	1143	1109	1126	5.1	0	1.13	5.34	1.14	3.12	1126	1
2	42	1	1	22.719	120	90	1	1306	1319	1312.5	5.3	0	1.38	5.74	1.45	2.77	1312.5	1
1	42	1	1	24.4898	120	90	1	1406	1328	1367	6.1	0	4.72	4.18	0.55	2.49	1367	1
1	44	1	1	24.9135	122	89	1	1402	1308	1355	5.2	0	1.71	4.85	0.97	2.98	1355	1
2	41	1	1	22.4766	126	92	2	1203	1210	1206.5	5.2	0	0.65	5.13	1.03	2.21	1206.5	2
2	42	1	2	22.0932	108	80	1	1067	1029	1048	5.7	0	1.27	4.39	1.29	3.31	1048	1
2	41	1	1	21.7555	97	78	1	1162	1105	1133.5	5.3	0	1.06	4.64	0.88	1.23	1133.5	1
2	42	1	1	22.2137	108	85	1	1084	1057	1070.5	6	0	0.67	4.23	1.58	2.56	1070.5	1
2	41	1	1	23.03	114	91	1	1153	1268	1210.5	5.2	0	0.97	3.76	1.21	4.13	1210.5	1
1	42	1	2	22.4059	127	82	1	1226	1244	1235	5.5	0	1.29	4.44	0.91	3.29	1235	1
2	35	1	1	19.3625	103	84	1	998	992	995	5	0	1.19	5.96	1.56	2.99	995	1
1	36	1	2	24.3375	119	85	1	1340	1165	1252.5	5.11	0	0.89	5.52	1.06	4.74	1252.5	1
1	40	1	2		132	99	2	1448	1389	1418.5	5.87	0	3.11	5	0.87	2.95	1418.5	2
2	61	3	1	23.7332	137	103	2	1730	1738	1734	5.51	0	1.05	5.45	1.02	2.76	1734	2
1	43	1	2	28.089	114	87	1	1270	13221	7245.5	4.71	0	1.25	4.86	0.83	2.88	7245.5	1
2	37	1	1	20.9366	102	77	1	1133	1096	1114.5	4.65	0	0.96	5.14	1.01	2.4	1114.5	1
1	37	1	1	25.3515	145	108	2	1510	1549	1529.5	4.67	0	2.51	5.01	2.22	2.84	1529.5	2
1	47	2	1	24.5675	122	84	1	1468	1578	1523	5.46	0	2.22	4.76	1.25	3.06	1523	1
1	40	1	2	24.2215	134	101	2	1548	1545	1546.5	4.7	0	2.99	5.68	1.37	4.16	1546.5	2
2	42	1	1	19.1406	109	88	1	1177	1173	1175	4.57	0	0.79	3.24	2.05	2.85	1175	1
1	43	1	2	24.093	119	77	1	1333	1316	1324.5	4.6	0	2.54	3.93	0.62	2.62	1324.5	1
2	59	3	1	25.2595	157	112	2	2322	2213	2267.5	4.98	0	2.12	5.77	1.8	2.67	2267.5	2
1	43	1	1	24.9135	129	83	1	1401	1478	1439.5	5.5	0	1.13	6.24	1.24	3.3	1439.5	1
1	43	1	2	26.0276	128	88	1	1339	1336	1337.5	4.61	0	1.08	3.78	1.45	2.59	1337.5	1
1	41	1	1	25.6896	122	84	1	1207	1197	1202	4.38	0	0.62	4.35	1.3	2.82	1202	1
1	40	1	2	21.8871	106	82	1	1333	1282	1307.5	4.19	0	0.95	3.52	1.64	3.53	1307.5	1
1	46	2	2								4.62	0	1.33	4.53	0.69	2.5
2	40	1	1	21.7193	102	82	1	1076	1097	1086.5	4.28	0	1.08	4.76	1.35	6.53	1086.5	1
1	40	1	2	23.9869	119	88	1	1543	1511	1527	3.93	0	1.48	3.78	1.2	3.73	1527	1
1	41	1	2	21.6128	119	88	1	1312	1233	1272.5	4.52	0	0.64	4.11	1.18	2.64	1272.5	1
2	65	4	1	25.2363	158	115	2	2246	2526	2386	6.37	0	1.83	2.82	1.12	3.68	2386	2
2	61	3	1	25.5367	134	105	2	1829	1873	1851	8.47	1	2.06	6.24	0.86	3.11	1851	2
2	42	1	1	23.2335	109	87	1	1043	982	1012.5	4.43	0	0.95	4.35	1.16	2.79	1012.5	1
2	67	4	1		125	93	2	1701	1666	1683.5	5	0	2.04	7	1.24	2.55	1683.5	2
1	75	5	2		157	109	2	1857	1812	1834.5	4.97	0	1.21	4.08	0.84	2.84	1834.5	2
1	58	3	2	25.5922	138	105	2	1758	1767	1762.5	5	0	0.85	4.44	1.02	4.53	1762.5	2
2	41	1	1	21.2585	119	95	2	1280	1255	1267.5	4.73	0	1.18	4.69	0.43	2.37	1267.5	2
1	38	1	2	25.3069	136	107	2	1253	1274	1263.5	4.64	0	1.51	5.43	0.58	0.81	1263.5	2
2	41	1	1	19.6283	104	77	1	1162	1111	1136.5	4.83	0	0.67	4.46	1.51	3.43	1136.5	1
1	40	1	1	25.9516	131	96	2	1315	1294	1304.5	4.66	0	3.92	4.64	1.96	2.34	1304.5	2
1	59	3	2	26.4236	113	89	1	1576	1563	1569.5					0.94	3.33	1569.5	1
2	43	1	1	21.1553	115	89	1	1248	1219	1233.5	3.98	0	0.72	5.39	0.98	2.44	1233.5	1
2	62	3	1		126	102	2	1702	1821	1761.5	4.55	0	1.13	5.01			1761.5	2
2	37	1	1	19.9594	125	101	2	1333	1341	1337	4.58	0	0.83	5.34	1.72	2.78	1337	2
1	41	1	2	23.3355	117	90	1	1150	1158	1154	4.85	0	2.81	5.07	0.48	1.93	1154	1
1	43	1	2	28.0664	152	114	2	1510	1450	1480	5.38	0	1.99	4.69	1.37	3.05	1480	2
2	43	1	1	21.2279	115	89	1	1093	1048	1070.5	4.46	0	0.97	4.06	1.14	2.15	1070.5	1
2	39	1	1	19.6283	115	91	1	1245	1205	1225	4.57	0	0.61	4.58	1.23	3.31	1225	1
1	44	1	1	28.3737	124	85	1	1415	1434	1424.5	5.03	0	2.2	5.29	0.9	2.25	1424.5	1
2	42	1	1	21.1927	136	95	2	1641	1643	1642	4.73	0	1.04	3.55	1.25	2.59	1642	2
2	45	2	1	23.9512	108	82	1	1023	1103	1063	4.48	0	1.46	4.52	0.94	3.43	1063	1
2	47	2	1	20.0773	124	84	1	1169	1130	1149.5	4.28	0	0.65	5.8	0.97	1.08	1149.5	1
1	40	1	1	23.1405	106	76	1	1153	1184	1168.5	4.1	0	0.9	4.64	1.33	2.41	1168.5	1
2	60	3	1	23.8281	168	124	2	2307	2403	2355	5.82	0	2.87	5.79	1.39	2.42	2355	2
1	40	1	1	25.6544	126	101	2	1319	1307	1313	4.46	0	1.15	5.18	1	2.88	1313	2
1	41	1	2	22.7204	120	84	1	1805	1829	1817	4.7	0	0.98	3.93	1.68	3.25	1817	1
2	38	1	1	21.7784	109	86	1	1014	1072	1043	4.2	0	1.17	4.83	1.63	2.57	1043	1
1	59	3	1	19.8413	126	98	2	1435	1461	1448	4.62	0	1.3	5.31	0.73	2.49	1448	2
1	40	1	2	26.8274	115	78	1	1178	1208	1193	4.71	0	1.38	3.71	1.5	3.98	1193	1
2	38	1	1	25.0593	101	78	1	1217	1187	1202	4.7	0	1.22	3.8	0.72	2.96	1202	1
2	41	1	1	22.3757	111	80	1	1300	1260	1280	4.46	0	0.82	3.95	1.99	2	1280	1
2	53	2	1	21.875	110	87	1	1333	1432	1382.5	4.43	0	1.5	6.21	1.09	2.32	1382.5	1
2	57	3	1	30.863	143	108	2	1429	1408	1418.5	5.91	0	1.37	5.13	1.49	3	1418.5	2
2	59	3	1	19.0039	129	100	2	1459	1470	1464.5	4.57	0	0.82	4.54	1.75	2.55	1464.5	2
2	60	3	1	20.5688	133	105	2	1327	1361	1344	5.05	0	1.82	4.67	1.06	2.75	1344	2
2	49	2	1	28.5156	147	115	2	1733	1691	1712	4.85	0	1.61	4.77	0.64	2.93	1712	2
2	41	1	1	20.0288	116	92	2	1308	1328	1318	4.08	0	1.9	5.91	1.67	2.06	1318	2
2	46	2	1	22.8329	141	111	2	1494	1501	1497.5	5.82	0	1.52	5.23	1.73	2.32	1497.5	2
2	40	1	1	20.3954	114	83	1	1221	1155	1188	4.86	0	0.75	4.26	1.14	2.84	1188	1
2	39	1	1	21.6311	95	76	1	1050	1011	1030.5	4.94	0	0.6	4.28	1.51	2.47	1030.5	1
1	43	1	2	29.0688	130	105	2	1658	1748	1703	6.26	0	2.99	6.65	1.39	2.71	1703	2
2	41	1	1	18.3594	119	93	2	1138	1120	1129	3.92	0	0.9	4.25	1.08	3.26	1129	2
2	40	1	1	29.3333	98	71	1	1035	1066	1050.5	3.71	0	0.92	4.62	1.37	3.03	1050.5	1
1	46	2	2	25.9516	131	96	2	1830	1951	1890.5	3.88	0	0.88	4.55	1.02	2.32	1890.5	2
2	53	2	1	21.4844	132	85	1	1341	1390	1365.5	6.75	0	2.45	6.77	1.92	3.73	1365.5	1
1	57	3	2	22.1297	118	82	1	1634	1440	1537	4.34	0	1.29	3.85	1.05	2.11	1537	1
1	63	3	2	23.8751	109	87	1	1804	1807	1805.5	4.2	0	1.42	5.02	0.96	1.64	1805.5	1
1	55	3	2	23.7387	146	105	2	1708	1665	1686.5	4.7	0	3.41	5.89	1.26	2.1	1686.5	2
1	43	1	1	32.6059	153	117	2	1478	1472	1475	5.23	0	4.97	6.33	1.59	2.69	1475	2
1	41	1	1	30.854	122	97	2	1128	1119	1123.5	5.02	0	1.19	4.51	1.29	1.48	1123.5	2
1	40	1	1	26.7299	103	77	1	1086	1099	1092.5	5.72	0	0.76	4.23	0.93	1.17	1092.5	1
2	46	2	1	29.6875	129	94	2	1150	1115	1132.5	4.46	0	1.23	5.23	1.84	2.2	1132.5	2
2	36	1	1	25.4028	111	85	1	1235	1284	1259.5	4.59	0	1.2	3.67	1.61	5.46	1259.5	1
2	42	1	1	24.4646	130	100	2	1265	1188	1226.5	4.3	0	0.83	4.09	0.46	2.11	1226.5	2
2	67	4	1	21.0938	128	92	2	1336	1357	1346.5	4.98	0	1.13	5.63	1.11	2.67	1346.5	2
2	46	2	1	27.1809	134	100	2	1295	1101	1198	5.7	0	1.67	3.95	1.29	2.41	1198	2
2	48	2	1	23.03	109	85	1	1004	1008	1006	4.2	0	1.12	5.86	1.03	2.67	1006	1
2	43	1	1	23.6244	120	91	1	1341	1355	1348	5.96	0	2.06	6.69	1.19	2.94	1348	1
1	53	2	2	25.2163	150	124	2	1604	1501	1552.5	4.92	0	1.77	4.05	0.55	2.63	1552.5	2
2	40	1	1	20.5457	123	95	2	1212	1197	1204.5	5.07	0	1.46	5.07	1.19	1.02	1204.5	2
2	43	1	1	23.4221	121	97	2	1271	1228	1249.5	3.9	0	1.28	4.6	0.73	1.7	1249.5	2
2	44	1	1	23.0681	119	89	1	1393	1393	1393	4.52	0	1.75	4.75	1.55	2.04	1393	1
2	51	2	1	22.8928	113	82	1	1271	1271	1271	4.04	0	1.55	5.65	0.86	1.85	1271	1
1	41	1	1	37.5	133	100	2	1393	1265	1329	4.43	0	4.02	7.28			1329	2
1	43	1	2	22.8571	120	85	1	1398	1518	1458	4.47	0	1.88	5.45	0.95	2.17	1458	1
1	57	3	1	23.6244	109	56	1				4.8	0	1.82	11.19	1.94	3.73		1
2	40	1	1	21.5645	107	80	1	1077	1061	1069	4.36	0	0.96	4.13	1.3	2.54	1069	1
1	42	1	1	26.6436	129	87	1	1419	1300	1359.5	6.08	0	1.21	4.12	1.12	3.34	1359.5	1
1	35	1	2	28.0557	106	78	1	1051	1086	1068.5	4.15	0	1.02	4.1	1.39	2.57	1068.5	1
2	41	1	1	20.9572	99	72	1	1213	1186	1199.5	4.84	0	1.01	5.03	1.55	3.23	1199.5	1
2	33	1	1	20.5761	100	79	1	1137	1137	1137	4.4	0	0.93	4	0.94	2.33	1137	1
2	41	1	1	18.8271	104	85	1	1144	1095	1119.5	4.54	0	1.07	4.78	1.62	1.9	1119.5	1
2	46	2	1	23.7954	111	83	1	1226	1208	1217	3.82	0	1.2	4.43	1.36	3.13	1217	1
2	41	1	1	21.9671	96	70	1	1023	1048	1035.5	3.99	0	1.02	4.09	1.76	4.09	1035.5	1
2	43	1	1	24.8358	136	106	2	1291	1258	1274.5	3.69	0	1.1	4.7	1.68	4.91	1274.5	2
2	40	1	1	21.9076	105	77	1	1022	1060	1041	5.15	0	0.58	3.87	1.12	2.07	1041	1
2	42	1	1	23.5304	110	81	1	1326	1336	1331	4.24	0	0.72	5.39	1.85	1.88	1331	1
2	40	1	1	23.7954	144	110	2	1507	1470	1488.5	4.76	0	0.79	5.22	2.29	7.2	1488.5	2
2	42	1	1	22.3081	128	91	1	1139	1181	1160	4.69	0	0.69	4.85	2.43	4.11	1160	1
2	42	1	1		103	78	1	1372	1353	1362.5	4.89	0	0.83	5.46	1.56	3.27	1362.5	1
2	40	1	1	27.6398	144	109	2	1428	1560	1494	5.17	0	1.42	4.18	1.53	2.33	1494	2
2	41	1	1	17.6898	133	107	2	1111	1367	1239	5.27	0	1.02	4.79	0.57	3.44	1239	2
1	48	2	2	19.3698	133	106	2	1623	1660	1641.5	4.86	0	1.32	5.05	1.06	2.13	1641.5	2
1	41	1	1	25.0995	128	103	2	1469	1417	1443	5.26	0	2.6	4.62	1.52	2.64	1443	2
2	46	2	1	22.8624	108	88	1	1338	1418	1378	4.36	0	0.56	5.53	1.06	3.36	1378	1
2	40	1	1	30.7692	113	86	1	1324	1275	1299.5	4.69	0	1.15	7.35	1.77	3	1299.5	1
1	42	1	2	36.1682	129	96	2	1480	1531	1505.5	4.85	0	0.87	5.33	1.52	2.31	1505.5	2
1	41	1	1	25.7276	136	105	2	1490	1590	1540	5.09	0	5.33	5.27	1.32	3.07	1540	2
1	41	1	2	24.8163	177	137	2	1684	1613	1648.5	5.95	0	6.6	5.96	1.33	2.03	1648.5	2
1	42	1	2	24.1633	132	101	2	1076	1134	1105	6.69	0	4.48	5.63	0.62	1.39	1105	2
2	41	1	1	21.6311	116	85	1	1131	1108	1119.5	3.97	0	1.27	4.55	1.46	2.01	1119.5	1
1	46	2	1	23.2438	142	115	2	1411	1405	1408	4.25	0	1.69	5.27	1.08	2.65	1408	2
2	45	2	1	23.3355	100	73	1	1219	1124	1171.5	4.95	0	1.16	4.28	1.8	6.16	1171.5	1
2	47	2	1	20.6575	120	87	1	1224	1223	1223.5	3.93	0	0.94	3.76	1.45	2.84	1223.5	1
2	34	1	1	19.7055	93	65	1	996	1005	1000.5	5.07	0	0.38	3.23	0.99	2.92	1000.5	1
1	45	2	1	23.04	122	86	1	1234	1247	1240.5	4.42	0	0.99	4.22	1.63	2.51	1240.5	1
1	43	1	2	27.6817	127	84	1	1590	1368	1479	5.8	0	2.63	6.04	1.6	3.8	1479	1
2	44	1	1	20.202	132	98	2	1228	1250	1239	3.79	0	0.72	4.02	0.86	2.27	1239	2
2	43	1	1	22.5827	128	98	2	1541	1527	1534	3.99	0	1.18	5.41	1.06	4.49	1534	2
2	42	1	1	21.6311	138	95	2	1376	1451	1413.5	4.58	0	0.75	3.89	1.08	2.19	1413.5	2
1	41	1	2	25.8806	142	107	2	1466	1479	1472.5	5.11	0	2.31	4.81	1.3	2.84	1472.5	2
2	40	1	2	26.0617	122	87	1	1284	1278	1281	4.52	0	1.42	4.37	0.9	2.63	1281	1
1	41	1	2	25.8645	140	110	2	1878	1973	1925.5	6.99	1	3.3	4.81	0.91	3.09	1925.5	2
2	41	1	1	22.6003	97	76	1	990	955	972.5	4	0	0.96	4.31	0.42	0.76	972.5	1
1	46	2	1	25.4694	124	82	1	1150	1124	1137	4.1	0	1.04	5.78	1.62	3.13	1137	1
1	40	1	2	25.9259	127	87	1	1584	1531	1557.5	6.11	0	1.17	4.58	0.55	1.85	1557.5	1
1	43	1	2	27.6817	127	84	1	1407	1420	1413.5	4.32	0	4.02	5.34	0.98	3.66	1413.5	1
2	43	1	1	22.6757	111	84	1	1014	997	1005.5	3.69	0	0.52	4.28	1.14	3.24	1005.5	1
2	42	1	1	24.0346	104	82	1	1191	1134	1162.5	4.69	0	0.97	3.82	1.23	5.37	1162.5	1
1	42	1	1	23.6203	124	86	1	1484	1425	1454.5	4.2	0	2.01	4.78	1.24	2.73	1454.5	1
1	41	1	1	28.7317	126	102	2	1511	1466	1488.5	4.15	0	1.2	5.06			1488.5	2
1	42	1	2	22.8571	120	87	1	1303	1331	1317					5.55	2.09	1317	1
2	52	2	1	20.061	110	87	1	1670	1640	1655	4.45	0	0.89	4.99	1.73	2.35	1655	1
1	55	3	1	28.6501	138	109	2	1878	1825	1851.5	5.56	0	1.55	9.7	0.44	2.61	1851.5	2
1	40	1	2	30.7958	143	109	2	1592	1599	1595.5	5.2	0	2.24	5.56	0.62	0.45	1595.5	2
1	42	1	2	26.5625	116	83	1	1245	1224	1234.5	4.21	0	1.64	5.47	1.25	2.92	1234.5	1
1	41	1	2	20.9573	111	88	1	1296	1310	1303	4.07	0	1.3	4.95	0.8	2.25	1303	1
2	35	1	1	26.1719	113	75	1	1143	1117	1130	4.42	0	0.91	4.26			1130	1
1	40	1	2	29.0533	122	93	2	1474	1534	1504	5.13	0	1.38	4.28	1	3.37	1504	2
1	38	1	2	24.2215	121	82	1	1584	1437	1510.5	4.27	0	1.07	4.6	1.73	3.55	1510.5	1
2	39	1	1	22.2222	112	85	1	1223	1211	1217	4.47	0	1.22	4.92	1.34	3.48	1217	1
2	39	1	1	17.9688	107	82	1	1104	1092	1098	4.56	0	0.27	4.03	1.22	2.5	1098	1
2	42	1	1	39.3503	115	91	1	1175	1168	1171.5	4.67	0	1.14	4.48	1.78	3.76	1171.5	1
2	40	1	1	19.5556	107	84	1	1049	1080	1064.5	4.07	0	0.84	7.16	1.44	2.34	1064.5	1
2	40	1	1	21.6041	101	75	1	1192	1195	1193.5	4.55	0	0.99	4.89	0.99	4.58	1193.5	1
2	47	2	1	23.2434	146	118	2	1421	1438	1429.5	4.43	0	1.03	5.03	0.63	1.94	1429.5	2
1	41	1	2	23.8884	110	80	1	1240	1250	1245	4.51	0			1	3.76	1245	1
2	43	1	1	19.4674	108	80	1	1171	1120	1145.5	4.69	0	0.87	4.23	0.56	4.04	1145.5	1
1	42	1	1	22.2041	127	88	1	1473	1414	1443.5	5.24	0	2.36	6.66	0.63	1.82	1443.5	1
2	40	1	1	22.9591	126	100	2	1112	1073	1092.5	4.46	0	1.32	3.65	0.92	1.42	1092.5	2
1	44	1	2	28.7211	139	112	2	1524	1416	1470	5.36	0	5.43	4.89	1.44	3.4	1470	2
1	39	1	1	24.2123	104	72	1	1078	1038	1058	5.21	0	0.85	4.71	1.6	9.59	1058	1
1	42	1	2	27.968	136	105	2	1266	1295	1280.5	4.27	0	1.62	5.33	1.54	2.33	1280.5	2
2	41	1	1	19.8178	115	92	2	1291	1210	1250.5	4.08	0	0.46	3.69	1.26	3.37	1250.5	2
2	41	1	1	33.6728	136	88	1	1480	1404	1442	4.19	0	2.09	5.04	1.32	3.25	1442	1
1	39	1	1	20.0474	119	89	1	1386	1338	1362	3.93	0	0.9	3.46	1.02	4.2	1362	1
2	40	1	1	22.8624	113	88	1	1157	1163	1160	4.54	0	1.25	3.98	1.53	1.63	1160	1
2	46	2	1	20.7031	111	87	1	1146	1132	1139	3.55	0	0.65	4.82	0.82	3.05	1139	1
2	46	2	1		122	91	1	1261	1212	1236.5	3.87	0	0.76	4.75	1.67	2.78	1236.5	1
2	41	1	1	27.1816	128	86	1	1208	1269	1238.5	4.54	0	1.53	4.38	1.08	1.78	1238.5	1
2	40	1	1	20.9572	117	90	1	1031	1006	1018.5	5.15	0	0.59	4.66	0.89	1.68	1018.5	1
1	40	1	1	23.8895	135	93	2	1306	1305	1305.5	4.7	0	1.58	4.53	0.79	1.76	1305.5	2
2	39	1	1	27.6888	142	107	2	1392	1332	1362	6.96	1	1.11	3.81	1.31	2.67	1362	2
1	42	1	2	26.8274	120	90	1	1165	1119	1142	4.39	0	1.32	4			1142	1
1	43	1	1	25.7959	132	104	2	1536	1702	1619	5.69	0	1.75	4.46	0.9	1.81	1619	2
1	40	1	2	22.8571	123	90	1	1157	1144	1150.5	4.1	0	1.57	4.09	0.86	2.27	1150.5	1
[truncated: 3,758 more rows]
